# Supplementary material for: A conserved transcription factor controls gluconeogenesis via distinct targets in hypersaline-adapted archaea with diverse metabolic capabilities
Source: PLoS Genet. 2024 Jan 16;20(1):e1011115. doi: 10.1371/journal.pgen.1011115 (PMC10817205; doi:10.1371/journal.pgen.1011115)
Supplement: S1 File — (XLSX) [file pgen.1011115.s009.xlsx]

## Sheet: key
sheet name	file description	column descriptions	link to source code or raw data
trmB_HMMER	list of TrmB homologs in Pfam reference proteomes. Used to generate Fig 1A.		NA
ChIP_samples_meta	sample information for ChIP-seq		NA
consensus_peaks_annotated	highly enriched peaks that exhibited glucose-dependent differential binding or were exclusively found in no glucose conditions	group_name: Diffbind analyses identifying the peak; peak_LFC: If peak was identified via affinity analysis, the log2 fold change of read enrichment in glucose samples versus no glucose samples. Negative values indicate increased peak size in no glucose samples; average_RPKM_minus: results from occupancy analysis. RPKM of the IP samples minus input controls after correcting for effective library s…	https://github.com/hackkr/Har_hispanica_TrmB/blob/main/ChIPseq/03_peak_visualize/03_consensus_peaks.csv
peaks_diffBind_annotated	peaks exhibiting differential binding	average_RPKM_FOLD: results from occupancy analysis. Fold change of RPKM of the IP samples relative to input controls after correcting for effective library size; motif: logical, whether FIMO identified a motif in the peak region; overlap_feature: type of genomic features under peak boundary. Either gene, promoter, or intergenic. Promoters were defined up to 250bp of non-coding sequence upstream o…	https://github.com/hackkr/Har_hispanica_TrmB/blob/main/ChIPseq/02a_diffbind_affinity.md
peaks_glucose_annotated	peaks found specifically in samples grown in the presence of glucose	average_RPKM_FOLD: results from occupancy analysis. Fold change of RPKM of the IP samples relative to input controls after correcting for effective library size; motif: logical, whether FIMO identified a motif in the peak region; overlap_feature: type of genomic features under peak boundary. Either gene, promoter, or intergenic. Promoters were defined up to 250bp of non-coding sequence upstream o…	https://github.com/hackkr/Har_hispanica_TrmB/blob/main/ChIPseq/02b_diffbind_occupancy.md
peaks_noglucose_annotated	peaks found specifically in samples grown without glucose	average_RPKM_FOLD: results from occupancy analysis. Fold change of RPKM of the IP samples relative to input controls after correcting for effective library size; motif: logical, whether FIMO identified a motif in the peak region; overlap_feature: type of genomic features under peak boundary. Either gene, promoter, or intergenic. Promoters were defined up to 250bp of non-coding sequence upstream o…	https://github.com/hackkr/Har_hispanica_TrmB/blob/main/ChIPseq/02b_diffbind_occupancy.md
peaks_shared_annotated	peaks found in IP samples regardless of glucose availability	average_RPKM_FOLD: results from occupancy analysis. Fold change of RPKM of the IP samples relative to input controls after correcting for effective library size; motif: logical, whether FIMO identified a motif in the peak region; overlap_feature: type of genomic features under peak boundary. Either gene, promoter, or intergenic. Promoters were defined up to 250bp of non-coding sequence upstream o…	https://github.com/hackkr/Har_hispanica_TrmB/blob/main/ChIPseq/02b_diffbind_occupancy.md
FIMO	FIMO output with 1st order, 19bp motif		https://github.com/hackkr/Har_hispanica_TrmB/tree/main/ChIPseq/04b_motif_discovery
FIMO_annotated	annotated FIMO output	type: genomic feature (gene, promoter, intergenic) where motif occurs; *locus_tag: gene identifiers if motif is in a gene or predicted promoter; feature_start/end: full feature boundaries; feature_annotation: associate annotation from NCBI .gff	https://github.com/hackkr/Har_hispanica_TrmB/tree/main/ChIPseq/04b_motif_discovery
RNA_samples_meta	sample information for RNA-seq	sum_counts: total of mapped counts via FeatureCounts; percent_aligned: percent of reads mapping in complete, congruent pairs; pyrF: whether pyrF counts were detected in the sample; group: used to define the TrmB explicit model applied for DeSeq2 analysis	NA
RNA_normalized_counts	library size corrected, normalized counts of expression data		https://github.com/hackkr/Har_hispanica_TrmB/tree/main/RNA-seq/01_deseq2_output
RNA_LFC_all	Deseq2 output: log2 fold change (LFC) of gene expression for all samples using explicit model		https://github.com/hackkr/Har_hispanica_TrmB/tree/main/RNA-seq/01_deseq2_output
RNA_consensus	comparing LFC for 32 differentially expressed genes across analyses including all samples, and analyses with all samples expression pyrF removed	.pyr: resutls from DeSeq2 analysis including all samples; .pyr: resutls from analysis excluding all trmB samples with pyrF counts	https://github.com/hackkr/Har_hispanica_TrmB/tree/main/RNA-seq/01_deseq2_output

## Sheet: TrmB_HMMER
Species	Domain	Phylum	Class	Order	Family	Genus
Candidatus Bathyarchaeota archaeon	Archaea	Candidatus Bathyarchaeota
Acidiplasma cupricumulans	Archaea	Candidatus Thermoplasmatota	Thermoplasmata	Thermoplasmatales	Ferroplasmaceae	Acidiplasma
Ferroplasma sp. Type II	Archaea	Candidatus Thermoplasmatota	Thermoplasmata	Thermoplasmatales	Ferroplasmaceae	Ferroplasma
Ferroplasma sp. Type II	Archaea	Candidatus Thermoplasmatota	Thermoplasmata	Thermoplasmatales	Ferroplasmaceae	Ferroplasma
Picrophilus torridus	Archaea	Candidatus Thermoplasmatota	Thermoplasmata	Thermoplasmatales	Picrophilaceae	Picrophilus
Picrophilus torridus	Archaea	Candidatus Thermoplasmatota	Thermoplasmata	Thermoplasmatales	Picrophilaceae	Picrophilus
Picrophilus torridus	Archaea	Candidatus Thermoplasmatota	Thermoplasmata	Thermoplasmatales	Picrophilaceae	Picrophilus
Thermoplasma acidophilum	Archaea	Candidatus Thermoplasmatota	Thermoplasmata	Thermoplasmatales	Thermoplasmataceae	Thermoplasma
Thermoplasma acidophilum	Archaea	Candidatus Thermoplasmatota	Thermoplasmata	Thermoplasmatales	Thermoplasmataceae	Thermoplasma
Thermoplasma acidophilum	Archaea	Candidatus Thermoplasmatota	Thermoplasmata	Thermoplasmatales	Thermoplasmataceae	Thermoplasma
Thermoplasma acidophilum	Archaea	Candidatus Thermoplasmatota	Thermoplasmata	Thermoplasmatales	Thermoplasmataceae	Thermoplasma
Thermoplasmatales archaeon A-plasma	Archaea	Candidatus Thermoplasmatota	Thermoplasmata	Thermoplasmatales
Thermoplasmatales archaeon E-plasma	Archaea	Candidatus Thermoplasmatota	Thermoplasmata	Thermoplasmatales
Thermoplasmatales archaeon Gpl	Archaea	Candidatus Thermoplasmatota	Thermoplasmata	Thermoplasmatales
Thermoplasmatales archaeon Gpl	Archaea	Candidatus Thermoplasmatota	Thermoplasmata	Thermoplasmatales
Thermoplasmatales archaeon Gpl	Archaea	Candidatus Thermoplasmatota	Thermoplasmata	Thermoplasmatales
Thermoplasmatales archaeon Gpl	Archaea	Candidatus Thermoplasmatota	Thermoplasmata	Thermoplasmatales
Aciduliprofundum boonei	Archaea	Candidatus Thermoplasmatota				Aciduliprofundum
Desulfurococcaceae archaeon AG1	Archaea	Crenarchaeota	Thermoprotei	Desulfurococcales	Desulfurococcaceae
Desulfurococcaceae archaeon AG1	Archaea	Crenarchaeota	Thermoprotei	Desulfurococcales	Desulfurococcaceae
Sulfodiicoccus acidiphilus	Archaea	Crenarchaeota	Thermoprotei	Sulfolobales	Sulfolobaceae	Sulfodiicoccus
Infirmifilum lucidum	Archaea	Crenarchaeota	Thermoprotei	Thermofilales	Thermofilaceae	Infirmifilum
Infirmifilum lucidum	Archaea	Crenarchaeota	Thermoprotei	Thermofilales	Thermofilaceae	Infirmifilum
Infirmifilum uzonense	Archaea	Crenarchaeota	Thermoprotei	Thermofilales	Thermofilaceae	Infirmifilum
Infirmifilum uzonense	Archaea	Crenarchaeota	Thermoprotei	Thermofilales	Thermofilaceae	Infirmifilum
Infirmifilum uzonense	Archaea	Crenarchaeota	Thermoprotei	Thermofilales	Thermofilaceae	Infirmifilum
Thermofilum adornatum	Archaea	Crenarchaeota	Thermoprotei	Thermofilales	Thermofilaceae	Thermofilum
Thermofilum adornatum	Archaea	Crenarchaeota	Thermoprotei	Thermofilales	Thermofilaceae	Thermofilum
Thermofilum adornatum	Archaea	Crenarchaeota	Thermoprotei	Thermofilales	Thermofilaceae	Thermofilum
Thermofilum pendens	Archaea	Crenarchaeota	Thermoprotei	Thermofilales	Thermofilaceae	Thermofilum
Thermofilum pendens	Archaea	Crenarchaeota	Thermoprotei	Thermofilales	Thermofilaceae	Thermofilum
Thermofilum pendens	Archaea	Crenarchaeota	Thermoprotei	Thermofilales	Thermofilaceae	Thermofilum
Thermofilum pendens	Archaea	Crenarchaeota	Thermoprotei	Thermofilales	Thermofilaceae	Thermofilum
Caldivirga maquilingensis	Archaea	Crenarchaeota	Thermoprotei	Thermoproteales	Thermoproteaceae	Caldivirga
Caldivirga maquilingensis	Archaea	Crenarchaeota	Thermoprotei	Thermoproteales	Thermoproteaceae	Caldivirga
Archaeoglobus veneficus	Archaea	Euryarchaeota	Archaeoglobi	Archaeoglobales	Archaeoglobaceae	Archaeoglobus
Ferroglobus placidus	Archaea	Euryarchaeota	Archaeoglobi	Archaeoglobales	Archaeoglobaceae	Ferroglobus
Haladaptatus litoreus	Archaea	Euryarchaeota	Halobacteria	Halobacteriales	Halobacteriaceae	Haladaptatus
Haladaptatus litoreus	Archaea	Euryarchaeota	Halobacteria	Halobacteriales	Halobacteriaceae	Haladaptatus
Haladaptatus litoreus	Archaea	Euryarchaeota	Halobacteria	Halobacteriales	Halobacteriaceae	Haladaptatus
Haladaptatus litoreus	Archaea	Euryarchaeota	Halobacteria	Halobacteriales	Halobacteriaceae	Haladaptatus
Haladaptatus litoreus	Archaea	Euryarchaeota	Halobacteria	Halobacteriales	Halobacteriaceae	Haladaptatus
Haladaptatus litoreus	Archaea	Euryarchaeota	Halobacteria	Halobacteriales	Halobacteriaceae	Haladaptatus
Haladaptatus litoreus	Archaea	Euryarchaeota	Halobacteria	Halobacteriales	Halobacteriaceae	Haladaptatus
Haladaptatus sp. R4	Archaea	Euryarchaeota	Halobacteria	Halobacteriales	Halobacteriaceae	Haladaptatus
Haladaptatus sp. R4	Archaea	Euryarchaeota	Halobacteria	Halobacteriales	Halobacteriaceae	Haladaptatus
Haladaptatus sp. R4	Archaea	Euryarchaeota	Halobacteria	Halobacteriales	Halobacteriaceae	Haladaptatus
Haladaptatus sp. R4	Archaea	Euryarchaeota	Halobacteria	Halobacteriales	Halobacteriaceae	Haladaptatus
Haladaptatus sp. R4	Archaea	Euryarchaeota	Halobacteria	Halobacteriales	Halobacteriaceae	Haladaptatus
Halalkalicoccus jeotgali	Archaea	Euryarchaeota	Halobacteria	Halobacteriales	Halobacteriaceae	Halalkalicoccus
Halalkalicoccus jeotgali	Archaea	Euryarchaeota	Halobacteria	Halobacteriales	Halobacteriaceae	Halalkalicoccus
Halapricum salinum	Archaea	Euryarchaeota	Halobacteria	Halobacteriales	Haloarculaceae	Halapricum
Halapricum salinum	Archaea	Euryarchaeota	Halobacteria	Halobacteriales	Haloarculaceae	Halapricum
Halapricum salinum	Archaea	Euryarchaeota	Halobacteria	Halobacteriales	Haloarculaceae	Halapricum
Halapricum salinum	Archaea	Euryarchaeota	Halobacteria	Halobacteriales	Haloarculaceae	Halapricum
Halapricum salinum	Archaea	Euryarchaeota	Halobacteria	Halobacteriales	Haloarculaceae	Halapricum
Halapricum sp. CBA1109	Archaea	Euryarchaeota	Halobacteria	Halobacteriales	Haloarculaceae	Halapricum
Halapricum sp. CBA1109	Archaea	Euryarchaeota	Halobacteria	Halobacteriales	Haloarculaceae	Halapricum
Halapricum sp. CBA1109	Archaea	Euryarchaeota	Halobacteria	Halobacteriales	Haloarculaceae	Halapricum
Halarchaeum acidiphilum	Archaea	Euryarchaeota	Halobacteria	Halobacteriales	Halobacteriaceae	Halarchaeum
Halarchaeum sp. CBA1220	Archaea	Euryarchaeota	Halobacteria	Halobacteriales	Halobacteriaceae	Halarchaeum
Halarchaeum sp. CBA1220	Archaea	Euryarchaeota	Halobacteria	Halobacteriales	Halobacteriaceae	Halarchaeum
Haloarchaeobius iranensis	Archaea	Euryarchaeota	Halobacteria	Halobacteriales	Halobacteriaceae	Haloarchaeobius
Haloarchaeobius iranensis	Archaea	Euryarchaeota	Halobacteria	Halobacteriales	Halobacteriaceae	Haloarchaeobius
Haloarcula marismortui	Archaea	Euryarchaeota	Halobacteria	Halobacteriales	Haloarculaceae	Haloarcula
Haloarcula marismortui	Archaea	Euryarchaeota	Halobacteria	Halobacteriales	Haloarculaceae	Haloarcula
Haloarcula marismortui	Archaea	Euryarchaeota	Halobacteria	Halobacteriales	Haloarculaceae	Haloarcula
Haloarcula marismortui	Archaea	Euryarchaeota	Halobacteria	Halobacteriales	Haloarculaceae	Haloarcula
Haloarcula marismortui	Archaea	Euryarchaeota	Halobacteria	Halobacteriales	Haloarculaceae	Haloarcula
Haloarcula sp. JP-L23	Archaea	Euryarchaeota	Halobacteria	Halobacteriales	Haloarculaceae	Haloarcula
Haloarcula sp. JP-L23	Archaea	Euryarchaeota	Halobacteria	Halobacteriales	Haloarculaceae	Haloarcula
Haloarcula sp. JP-L23	Archaea	Euryarchaeota	Halobacteria	Halobacteriales	Haloarculaceae	Haloarcula
Haloarcula sp. JP-L23	Archaea	Euryarchaeota	Halobacteria	Halobacteriales	Haloarculaceae	Haloarcula
Haloarcula sp. JP-L23	Archaea	Euryarchaeota	Halobacteria	Halobacteriales	Haloarculaceae	Haloarcula
Haloarcula sp. JP-L23	Archaea	Euryarchaeota	Halobacteria	Halobacteriales	Haloarculaceae	Haloarcula
Haloarcula sp. JP-L23	Archaea	Euryarchaeota	Halobacteria	Halobacteriales	Haloarculaceae	Haloarcula
Haloarcula sp. JP-L23	Archaea	Euryarchaeota	Halobacteria	Halobacteriales	Haloarculaceae	Haloarcula
Haloarcula sp. JP-L23	Archaea	Euryarchaeota	Halobacteria	Halobacteriales	Haloarculaceae	Haloarcula
Haloarcula sp. JP-L23	Archaea	Euryarchaeota	Halobacteria	Halobacteriales	Haloarculaceae	Haloarcula
Haloarcula sp. JP-L23	Archaea	Euryarchaeota	Halobacteria	Halobacteriales	Haloarculaceae	Haloarcula
Haloarcula sp. JP-L23	Archaea	Euryarchaeota	Halobacteria	Halobacteriales	Haloarculaceae	Haloarcula
Haloarcula sp. JP-L23	Archaea	Euryarchaeota	Halobacteria	Halobacteriales	Haloarculaceae	Haloarcula
Halobacterium bonnevillei	Archaea	Euryarchaeota	Halobacteria	Halobacteriales	Halobacteriaceae	Halobacterium
Halobacterium bonnevillei	Archaea	Euryarchaeota	Halobacteria	Halobacteriales	Halobacteriaceae	Halobacterium
Halobacterium hubeiense	Archaea	Euryarchaeota	Halobacteria	Halobacteriales	Halobacteriaceae	Halobacterium
Halobacterium hubeiense	Archaea	Euryarchaeota	Halobacteria	Halobacteriales	Halobacteriaceae	Halobacterium
Halobacterium hubeiense	Archaea	Euryarchaeota	Halobacteria	Halobacteriales	Halobacteriaceae	Halobacterium
Halobacterium jilantaiense	Archaea	Euryarchaeota	Halobacteria	Halobacteriales	Halobacteriaceae	Halobacterium
Halobacterium jilantaiense	Archaea	Euryarchaeota	Halobacteria	Halobacteriales	Halobacteriaceae	Halobacterium
Halobacterium salinarum (Halobacterium halobium)	Archaea	Euryarchaeota	Halobacteria	Halobacteriales	Halobacteriaceae	Halobacterium
Halobacterium sp. DL1	Archaea	Euryarchaeota	Halobacteria	Halobacteriales	Halobacteriaceae	Halobacterium
Halococcoides cellulosivorans	Archaea	Euryarchaeota	Halobacteria	Halobacteriales	Haloarculaceae	Halococcoides
Halococcoides cellulosivorans	Archaea	Euryarchaeota	Halobacteria	Halobacteriales	Haloarculaceae	Halococcoides
Halococcoides cellulosivorans	Archaea	Euryarchaeota	Halobacteria	Halobacteriales	Haloarculaceae	Halococcoides
Halococcoides cellulosivorans	Archaea	Euryarchaeota	Halobacteria	Halobacteriales	Haloarculaceae	Halococcoides
Halococcoides cellulosivorans	Archaea	Euryarchaeota	Halobacteria	Halobacteriales	Haloarculaceae	Halococcoides
Halococcoides cellulosivorans	Archaea	Euryarchaeota	Halobacteria	Halobacteriales	Haloarculaceae	Halococcoides
Halococcus hamelinensis	Archaea	Euryarchaeota	Halobacteria	Halobacteriales	Halococcaceae	Halococcus
Halococcus morrhuae (Micrococcus morrhuae)	Archaea	Euryarchaeota	Halobacteria	Halobacteriales	Halococcaceae	Halococcus
Halococcus saccharolyticus	Archaea	Euryarchaeota	Halobacteria	Halobacteriales	Halococcaceae	Halococcus
Halococcus saccharolyticus	Archaea	Euryarchaeota	Halobacteria	Halobacteriales	Halococcaceae	Halococcus
Halococcus saccharolyticus	Archaea	Euryarchaeota	Halobacteria	Halobacteriales	Halococcaceae	Halococcus
Halococcus saccharolyticus	Archaea	Euryarchaeota	Halobacteria	Halobacteriales	Halococcaceae	Halococcus
Haloglomus irregulare	Archaea	Euryarchaeota	Halobacteria	Halobacteriales	Haloarculaceae	Haloglomus
Haloglomus irregulare	Archaea	Euryarchaeota	Halobacteria	Halobacteriales	Haloarculaceae	Haloglomus
Halomarina oriensis	Archaea	Euryarchaeota	Halobacteria	Halobacteriales	Halobacteriaceae	Halomarina
Halomarina oriensis	Archaea	Euryarchaeota	Halobacteria	Halobacteriales	Halobacteriaceae	Halomarina
Halomarina oriensis	Archaea	Euryarchaeota	Halobacteria	Halobacteriales	Halobacteriaceae	Halomarina
Halomarina oriensis	Archaea	Euryarchaeota	Halobacteria	Halobacteriales	Halobacteriaceae	Halomarina
Halomicrobium mukohataei	Archaea	Euryarchaeota	Halobacteria	Halobacteriales	Haloarculaceae	Halomicrobium
Halomicrobium mukohataei	Archaea	Euryarchaeota	Halobacteria	Halobacteriales	Haloarculaceae	Halomicrobium
Halomicrobium mukohataei	Archaea	Euryarchaeota	Halobacteria	Halobacteriales	Haloarculaceae	Halomicrobium
Halomicrobium mukohataei	Archaea	Euryarchaeota	Halobacteria	Halobacteriales	Haloarculaceae	Halomicrobium
Halomicrobium mukohataei	Archaea	Euryarchaeota	Halobacteria	Halobacteriales	Haloarculaceae	Halomicrobium
Halomicrobium zhouii	Archaea	Euryarchaeota	Halobacteria	Halobacteriales	Haloarculaceae	Halomicrobium
Halomicrobium zhouii	Archaea	Euryarchaeota	Halobacteria	Halobacteriales	Haloarculaceae	Halomicrobium
Halomicrobium zhouii	Archaea	Euryarchaeota	Halobacteria	Halobacteriales	Haloarculaceae	Halomicrobium
Halomicrobium zhouii	Archaea	Euryarchaeota	Halobacteria	Halobacteriales	Haloarculaceae	Halomicrobium
Halomicrobium zhouii	Archaea	Euryarchaeota	Halobacteria	Halobacteriales	Haloarculaceae	Halomicrobium
Halomicrobium zhouii	Archaea	Euryarchaeota	Halobacteria	Halobacteriales	Haloarculaceae	Halomicrobium
halophilic archaeon	Archaea	Euryarchaeota	Halobacteria	Halobacteriales
halophilic archaeon	Archaea	Euryarchaeota	Halobacteria	Halobacteriales
halophilic archaeon	Archaea	Euryarchaeota	Halobacteria	Halobacteriales
halophilic archaeon	Archaea	Euryarchaeota	Halobacteria	Halobacteriales
halophilic archaeon	Archaea	Euryarchaeota	Halobacteria	Halobacteriales
halophilic archaeon	Archaea	Euryarchaeota	Halobacteria	Halobacteriales
halophilic archaeon	Archaea	Euryarchaeota	Halobacteria	Halobacteriales
halophilic archaeon	Archaea	Euryarchaeota	Halobacteria	Halobacteriales
halophilic archaeon J07HX64	Archaea	Euryarchaeota	Halobacteria	Halobacteriales
Halorhabdus sp. CBA1104	Archaea	Euryarchaeota	Halobacteria	Halobacteriales	Haloarculaceae	Halorhabdus
Halorhabdus sp. CBA1104	Archaea	Euryarchaeota	Halobacteria	Halobacteriales	Haloarculaceae	Halorhabdus
Halorhabdus sp. CBA1104	Archaea	Euryarchaeota	Halobacteria	Halobacteriales	Haloarculaceae	Halorhabdus
Halorhabdus sp. CBA1104	Archaea	Euryarchaeota	Halobacteria	Halobacteriales	Haloarculaceae	Halorhabdus
Halorhabdus sp. CBA1104	Archaea	Euryarchaeota	Halobacteria	Halobacteriales	Haloarculaceae	Halorhabdus
Halorhabdus sp. CBA1104	Archaea	Euryarchaeota	Halobacteria	Halobacteriales	Haloarculaceae	Halorhabdus
Halorhabdus tiamatea	Archaea	Euryarchaeota	Halobacteria	Halobacteriales	Haloarculaceae	Halorhabdus
Halorhabdus tiamatea	Archaea	Euryarchaeota	Halobacteria	Halobacteriales	Haloarculaceae	Halorhabdus
Halorhabdus tiamatea	Archaea	Euryarchaeota	Halobacteria	Halobacteriales	Haloarculaceae	Halorhabdus
Halorhabdus tiamatea	Archaea	Euryarchaeota	Halobacteria	Halobacteriales	Haloarculaceae	Halorhabdus
Halorhabdus tiamatea	Archaea	Euryarchaeota	Halobacteria	Halobacteriales	Haloarculaceae	Halorhabdus
Halorhabdus tiamatea	Archaea	Euryarchaeota	Halobacteria	Halobacteriales	Haloarculaceae	Halorhabdus
Halorientalis sp. IM1011	Archaea	Euryarchaeota	Halobacteria	Halobacteriales	Haloarculaceae	Halorientalis
Halorussus sp. MSC15.2	Archaea	Euryarchaeota	Halobacteria	Halobacteriales	Halobacteriaceae	Halorussus
Halorussus sp. MSC15.2	Archaea	Euryarchaeota	Halobacteria	Halobacteriales	Halobacteriaceae	Halorussus
Halosimplex carlsbadense	Archaea	Euryarchaeota	Halobacteria	Halobacteriales	Haloarculaceae	Halosimplex
Halosimplex carlsbadense	Archaea	Euryarchaeota	Halobacteria	Halobacteriales	Haloarculaceae	Halosimplex
Halosimplex carlsbadense	Archaea	Euryarchaeota	Halobacteria	Halobacteriales	Haloarculaceae	Halosimplex
Halosimplex carlsbadense	Archaea	Euryarchaeota	Halobacteria	Halobacteriales	Haloarculaceae	Halosimplex
Halosimplex carlsbadense	Archaea	Euryarchaeota	Halobacteria	Halobacteriales	Haloarculaceae	Halosimplex
Halosimplex carlsbadense	Archaea	Euryarchaeota	Halobacteria	Halobacteriales	Haloarculaceae	Halosimplex
Halovenus aranensis	Archaea	Euryarchaeota	Halobacteria	Halobacteriales	Halobacteriaceae	Halovenus
Halovenus carboxidivorans	Archaea	Euryarchaeota	Halobacteria	Halobacteriales	Halobacteriaceae	Halovenus
Halovenus carboxidivorans	Archaea	Euryarchaeota	Halobacteria	Halobacteriales	Halobacteriaceae	Halovenus
Halovenus carboxidivorans	Archaea	Euryarchaeota	Halobacteria	Halobacteriales	Halobacteriaceae	Halovenus
Natronoarchaeum philippinense	Archaea	Euryarchaeota	Halobacteria	Halobacteriales	Halobacteriaceae	Natronoarchaeum
Natronoarchaeum philippinense	Archaea	Euryarchaeota	Halobacteria	Halobacteriales	Halobacteriaceae	Natronoarchaeum
Natronoarchaeum philippinense	Archaea	Euryarchaeota	Halobacteria	Halobacteriales	Halobacteriaceae	Natronoarchaeum
Natronoarchaeum philippinense	Archaea	Euryarchaeota	Halobacteria	Halobacteriales	Halobacteriaceae	Natronoarchaeum
Natronomonas moolapensis	Archaea	Euryarchaeota	Halobacteria	Halobacteriales	Haloarculaceae	Natronomonas
Natronomonas salsuginis	Archaea	Euryarchaeota	Halobacteria	Halobacteriales	Haloarculaceae	Natronomonas
Natronomonas sp. CBA1123	Archaea	Euryarchaeota	Halobacteria	Halobacteriales	Haloarculaceae	Natronomonas
Natronomonas sp. CBA1123	Archaea	Euryarchaeota	Halobacteria	Halobacteriales	Haloarculaceae	Natronomonas
Candidatus Halobonum tyrrellensis	Archaea	Euryarchaeota	Halobacteria	Haloferacales	Halorubraceae	Candidatus Halobonum
Candidatus Halobonum tyrrellensis	Archaea	Euryarchaeota	Halobacteria	Haloferacales	Halorubraceae	Candidatus Halobonum
Candidatus Halobonum tyrrellensis	Archaea	Euryarchaeota	Halobacteria	Haloferacales	Halorubraceae	Candidatus Halobonum
Halalkaliarchaeum desulfuricum	Archaea	Euryarchaeota	Halobacteria	Haloferacales	Halorubraceae	Halalkaliarchaeum
Halalkaliarchaeum desulfuricum	Archaea	Euryarchaeota	Halobacteria	Haloferacales	Halorubraceae	Halalkaliarchaeum
Halalkaliarchaeum desulfuricum	Archaea	Euryarchaeota	Halobacteria	Haloferacales	Halorubraceae	Halalkaliarchaeum
Halobaculum gomorrense	Archaea	Euryarchaeota	Halobacteria	Haloferacales	Halorubraceae	Halobaculum
Halobaculum gomorrense	Archaea	Euryarchaeota	Halobacteria	Haloferacales	Halorubraceae	Halobaculum
Halobaculum gomorrense	Archaea	Euryarchaeota	Halobacteria	Haloferacales	Halorubraceae	Halobaculum
Halobaculum halophilum	Archaea	Euryarchaeota	Halobacteria	Haloferacales	Halorubraceae	Halobaculum
Halobaculum halophilum	Archaea	Euryarchaeota	Halobacteria	Haloferacales	Halorubraceae	Halobaculum
Halobaculum halophilum	Archaea	Euryarchaeota	Halobacteria	Haloferacales	Halorubraceae	Halobaculum
Halobaculum salinum	Archaea	Euryarchaeota	Halobacteria	Haloferacales	Halorubraceae	Halobaculum
Halobellus clavatus	Archaea	Euryarchaeota	Halobacteria	Haloferacales	Haloferacaceae	Halobellus
Halobellus clavatus	Archaea	Euryarchaeota	Halobacteria	Haloferacales	Haloferacaceae	Halobellus
Halobellus limi	Archaea	Euryarchaeota	Halobacteria	Haloferacales	Haloferacaceae	Halobellus
Halobellus limi	Archaea	Euryarchaeota	Halobacteria	Haloferacales	Haloferacaceae	Halobellus
Halobellus limi	Archaea	Euryarchaeota	Halobacteria	Haloferacales	Haloferacaceae	Halobellus
Halobellus limi	Archaea	Euryarchaeota	Halobacteria	Haloferacales	Haloferacaceae	Halobellus
Halobellus ruber	Archaea	Euryarchaeota	Halobacteria	Haloferacales	Haloferacaceae	Halobellus
Halobellus ruber	Archaea	Euryarchaeota	Halobacteria	Haloferacales	Haloferacaceae	Halobellus
Halobellus sp. Atlit-38R	Archaea	Euryarchaeota	Halobacteria	Haloferacales	Haloferacaceae	Halobellus
Haloferax volcanii (Halobacterium volcanii)	Archaea	Euryarchaeota	Halobacteria	Haloferacales	Haloferacaceae	Haloferax
Haloferax volcanii (Halobacterium volcanii)	Archaea	Euryarchaeota	Halobacteria	Haloferacales	Haloferacaceae	Haloferax
Haloferax volcanii (Halobacterium volcanii)	Archaea	Euryarchaeota	Halobacteria	Haloferacales	Haloferacaceae	Haloferax
Haloferax volcanii (Halobacterium volcanii)	Archaea	Euryarchaeota	Halobacteria	Haloferacales	Haloferacaceae	Haloferax
Haloferax volcanii (Halobacterium volcanii)	Archaea	Euryarchaeota	Halobacteria	Haloferacales	Haloferacaceae	Haloferax
Halogeometricum borinquense	Archaea	Euryarchaeota	Halobacteria	Haloferacales	Haloferacaceae	Halogeometricum
Halogeometricum borinquense	Archaea	Euryarchaeota	Halobacteria	Haloferacales	Haloferacaceae	Halogeometricum
Halogeometricum borinquense	Archaea	Euryarchaeota	Halobacteria	Haloferacales	Haloferacaceae	Halogeometricum
Halogeometricum pallidum	Archaea	Euryarchaeota	Halobacteria	Haloferacales	Haloferacaceae	Halogeometricum
Halogeometricum pallidum	Archaea	Euryarchaeota	Halobacteria	Haloferacales	Haloferacaceae	Halogeometricum
Halogeometricum pallidum	Archaea	Euryarchaeota	Halobacteria	Haloferacales	Haloferacaceae	Halogeometricum
Halogeometricum pallidum	Archaea	Euryarchaeota	Halobacteria	Haloferacales	Haloferacaceae	Halogeometricum
Halogeometricum pallidum	Archaea	Euryarchaeota	Halobacteria	Haloferacales	Haloferacaceae	Halogeometricum
Halogeometricum pallidum	Archaea	Euryarchaeota	Halobacteria	Haloferacales	Haloferacaceae	Halogeometricum
Halogeometricum pallidum	Archaea	Euryarchaeota	Halobacteria	Haloferacales	Haloferacaceae	Halogeometricum
Halogranum gelatinilyticum	Archaea	Euryarchaeota	Halobacteria	Haloferacales	Haloferacaceae	Halogranum
Halogranum gelatinilyticum	Archaea	Euryarchaeota	Halobacteria	Haloferacales	Haloferacaceae	Halogranum
Halogranum gelatinilyticum	Archaea	Euryarchaeota	Halobacteria	Haloferacales	Haloferacaceae	Halogranum
Halogranum gelatinilyticum	Archaea	Euryarchaeota	Halobacteria	Haloferacales	Haloferacaceae	Halogranum
Halogranum gelatinilyticum	Archaea	Euryarchaeota	Halobacteria	Haloferacales	Haloferacaceae	Halogranum
Halogranum gelatinilyticum	Archaea	Euryarchaeota	Halobacteria	Haloferacales	Haloferacaceae	Halogranum
Halohasta litchfieldiae	Archaea	Euryarchaeota	Halobacteria	Haloferacales	Halorubraceae	Halohasta
Halohasta litchfieldiae	Archaea	Euryarchaeota	Halobacteria	Haloferacales	Halorubraceae	Halohasta
Halohasta litchfieldiae	Archaea	Euryarchaeota	Halobacteria	Haloferacales	Halorubraceae	Halohasta
Halohasta litchfieldiae	Archaea	Euryarchaeota	Halobacteria	Haloferacales	Halorubraceae	Halohasta
Halohasta litchfieldiae	Archaea	Euryarchaeota	Halobacteria	Haloferacales	Halorubraceae	Halohasta
Halolamina pelagica	Archaea	Euryarchaeota	Halobacteria	Haloferacales	Halorubraceae	Halolamina
Halolamina sp. CBA1230	Archaea	Euryarchaeota	Halobacteria	Haloferacales	Halorubraceae	Halolamina
Halolamina sp. CBA1230	Archaea	Euryarchaeota	Halobacteria	Haloferacales	Halorubraceae	Halolamina
Halonotius aquaticus	Archaea	Euryarchaeota	Halobacteria	Haloferacales	Halorubraceae	Halonotius
Halonotius aquaticus	Archaea	Euryarchaeota	Halobacteria	Haloferacales	Halorubraceae	Halonotius
Halonotius sp. J07HN4	Archaea	Euryarchaeota	Halobacteria	Haloferacales	Halorubraceae	Halonotius
Halonotius sp. J07HN4	Archaea	Euryarchaeota	Halobacteria	Haloferacales	Halorubraceae	Halonotius
Halopelagius inordinatus	Archaea	Euryarchaeota	Halobacteria	Haloferacales	Haloferacaceae	Halopelagius
Halopelagius inordinatus	Archaea	Euryarchaeota	Halobacteria	Haloferacales	Haloferacaceae	Halopelagius
Halopelagius inordinatus	Archaea	Euryarchaeota	Halobacteria	Haloferacales	Haloferacaceae	Halopelagius
halophilic archaeon DL31	Archaea	Euryarchaeota	Halobacteria	Haloferacales
halophilic archaeon DL31	Archaea	Euryarchaeota	Halobacteria	Haloferacales
Haloprofundus marisrubri	Archaea	Euryarchaeota	Halobacteria	Haloferacales	Haloferacaceae	Haloprofundus
Haloprofundus marisrubri	Archaea	Euryarchaeota	Halobacteria	Haloferacales	Haloferacaceae	Haloprofundus
Haloprofundus marisrubri	Archaea	Euryarchaeota	Halobacteria	Haloferacales	Haloferacaceae	Haloprofundus
Haloprofundus marisrubri	Archaea	Euryarchaeota	Halobacteria	Haloferacales	Haloferacaceae	Haloprofundus
Haloprofundus marisrubri	Archaea	Euryarchaeota	Halobacteria	Haloferacales	Haloferacaceae	Haloprofundus
Haloprofundus marisrubri	Archaea	Euryarchaeota	Halobacteria	Haloferacales	Haloferacaceae	Haloprofundus
Haloprofundus marisrubri	Archaea	Euryarchaeota	Halobacteria	Haloferacales	Haloferacaceae	Haloprofundus
Haloquadratum sp. J07HQX50	Archaea	Euryarchaeota	Halobacteria	Haloferacales	Haloferacaceae	Haloquadratum
Haloquadratum sp. J07HQX50	Archaea	Euryarchaeota	Halobacteria	Haloferacales	Haloferacaceae	Haloquadratum
Haloquadratum walsbyi	Archaea	Euryarchaeota	Halobacteria	Haloferacales	Haloferacaceae	Haloquadratum
Halorubrum distributum	Archaea	Euryarchaeota	Halobacteria	Haloferacales	Halorubraceae	Halorubrum
Halorubrum halodurans	Archaea	Euryarchaeota	Halobacteria	Haloferacales	Halorubraceae	Halorubrum
Halorubrum halodurans	Archaea	Euryarchaeota	Halobacteria	Haloferacales	Halorubraceae	Halorubrum
Halorubrum halodurans	Archaea	Euryarchaeota	Halobacteria	Haloferacales	Halorubraceae	Halorubrum
Halorubrum hochstenium	Archaea	Euryarchaeota	Halobacteria	Haloferacales	Halorubraceae	Halorubrum
Halorubrum hochstenium	Archaea	Euryarchaeota	Halobacteria	Haloferacales	Halorubraceae	Halorubrum
Halorubrum hochstenium	Archaea	Euryarchaeota	Halobacteria	Haloferacales	Halorubraceae	Halorubrum
Halorubrum saccharovorum	Archaea	Euryarchaeota	Halobacteria	Haloferacales	Halorubraceae	Halorubrum
Halorubrum sp. AJ67	Archaea	Euryarchaeota	Halobacteria	Haloferacales	Halorubraceae	Halorubrum
Halorubrum sp. AJ67	Archaea	Euryarchaeota	Halobacteria	Haloferacales	Halorubraceae	Halorubrum
Halorubrum sp. CBA1125	Archaea	Euryarchaeota	Halobacteria	Haloferacales	Halorubraceae	Halorubrum
Halorubrum sp. CBA1125	Archaea	Euryarchaeota	Halobacteria	Haloferacales	Halorubraceae	Halorubrum
Halorubrum sp. CBA1125	Archaea	Euryarchaeota	Halobacteria	Haloferacales	Halorubraceae	Halorubrum
Halorubrum sp. CBA1125	Archaea	Euryarchaeota	Halobacteria	Haloferacales	Halorubraceae	Halorubrum
Halorubrum sp. E3	Archaea	Euryarchaeota	Halobacteria	Haloferacales	Halorubraceae	Halorubrum
Halorubrum sp. E3	Archaea	Euryarchaeota	Halobacteria	Haloferacales	Halorubraceae	Halorubrum
Halorubrum sp. Ib24	Archaea	Euryarchaeota	Halobacteria	Haloferacales	Halorubraceae	Halorubrum
Halorubrum sp. Ib24	Archaea	Euryarchaeota	Halobacteria	Haloferacales	Halorubraceae	Halorubrum
Halorubrum sp. JWXQ-INN 858	Archaea	Euryarchaeota	Halobacteria	Haloferacales	Halorubraceae	Halorubrum
Halorubrum sp. JWXQ-INN 858	Archaea	Euryarchaeota	Halobacteria	Haloferacales	Halorubraceae	Halorubrum
Halorubrum sp. JWXQ-INN 858	Archaea	Euryarchaeota	Halobacteria	Haloferacales	Halorubraceae	Halorubrum
Halorubrum sp. JWXQ-INN 858	Archaea	Euryarchaeota	Halobacteria	Haloferacales	Halorubraceae	Halorubrum
Halorubrum sp. JWXQ-INN 858	Archaea	Euryarchaeota	Halobacteria	Haloferacales	Halorubraceae	Halorubrum
Halorubrum sp. SD626R	Archaea	Euryarchaeota	Halobacteria	Haloferacales	Halorubraceae	Halorubrum
Halorubrum sp. SD626R	Archaea	Euryarchaeota	Halobacteria	Haloferacales	Halorubraceae	Halorubrum
Halorubrum sp. SD626R	Archaea	Euryarchaeota	Halobacteria	Haloferacales	Halorubraceae	Halorubrum
Halorubrum sp. SD626R	Archaea	Euryarchaeota	Halobacteria	Haloferacales	Halorubraceae	Halorubrum
Halorubrum vacuolatum (Natronobacterium vacuolatum)	Archaea	Euryarchaeota	Halobacteria	Haloferacales	Halorubraceae	Halorubrum
Halorubrum vacuolatum (Natronobacterium vacuolatum)	Archaea	Euryarchaeota	Halobacteria	Haloferacales	Halorubraceae	Halorubrum
Halorubrum vacuolatum (Natronobacterium vacuolatum)	Archaea	Euryarchaeota	Halobacteria	Haloferacales	Halorubraceae	Halorubrum
Salinigranum rubrum	Archaea	Euryarchaeota	Halobacteria	Haloferacales	Halorubraceae	Salinigranum
Salinigranum rubrum	Archaea	Euryarchaeota	Halobacteria	Haloferacales	Halorubraceae	Salinigranum
Salinigranum rubrum	Archaea	Euryarchaeota	Halobacteria	Haloferacales	Halorubraceae	Salinigranum
Halobiforma lacisalsi	Archaea	Euryarchaeota	Halobacteria	Natrialbales	Natrialbaceae	Halobiforma
Halobiforma lacisalsi	Archaea	Euryarchaeota	Halobacteria	Natrialbales	Natrialbaceae	Halobiforma
Halobiforma nitratireducens	Archaea	Euryarchaeota	Halobacteria	Natrialbales	Natrialbaceae	Halobiforma
Halobiforma nitratireducens	Archaea	Euryarchaeota	Halobacteria	Natrialbales	Natrialbaceae	Halobiforma
Halopiger salifodinae	Archaea	Euryarchaeota	Halobacteria	Natrialbales	Natrialbaceae	Halopiger
Halopiger salifodinae	Archaea	Euryarchaeota	Halobacteria	Natrialbales	Natrialbaceae	Halopiger
Halopiger salifodinae	Archaea	Euryarchaeota	Halobacteria	Natrialbales	Natrialbaceae	Halopiger
Halopiger salifodinae	Archaea	Euryarchaeota	Halobacteria	Natrialbales	Natrialbaceae	Halopiger
Halopiger salifodinae	Archaea	Euryarchaeota	Halobacteria	Natrialbales	Natrialbaceae	Halopiger
Halopiger salifodinae	Archaea	Euryarchaeota	Halobacteria	Natrialbales	Natrialbaceae	Halopiger
Halopiger salifodinae	Archaea	Euryarchaeota	Halobacteria	Natrialbales	Natrialbaceae	Halopiger
Halopiger xanaduensis	Archaea	Euryarchaeota	Halobacteria	Natrialbales	Natrialbaceae	Halopiger
Halopiger xanaduensis	Archaea	Euryarchaeota	Halobacteria	Natrialbales	Natrialbaceae	Halopiger
Halopiger xanaduensis	Archaea	Euryarchaeota	Halobacteria	Natrialbales	Natrialbaceae	Halopiger
Halopiger xanaduensis	Archaea	Euryarchaeota	Halobacteria	Natrialbales	Natrialbaceae	Halopiger
Halopiger xanaduensis	Archaea	Euryarchaeota	Halobacteria	Natrialbales	Natrialbaceae	Halopiger
Halostagnicola larsenii	Archaea	Euryarchaeota	Halobacteria	Natrialbales	Natrialbaceae	Halostagnicola
Halostagnicola larsenii	Archaea	Euryarchaeota	Halobacteria	Natrialbales	Natrialbaceae	Halostagnicola
Halostagnicola larsenii	Archaea	Euryarchaeota	Halobacteria	Natrialbales	Natrialbaceae	Halostagnicola
Halostagnicola larsenii	Archaea	Euryarchaeota	Halobacteria	Natrialbales	Natrialbaceae	Halostagnicola
Halostagnicola larsenii	Archaea	Euryarchaeota	Halobacteria	Natrialbales	Natrialbaceae	Halostagnicola
Halostagnicola larsenii	Archaea	Euryarchaeota	Halobacteria	Natrialbales	Natrialbaceae	Halostagnicola
Halostagnicola sp. A56	Archaea	Euryarchaeota	Halobacteria	Natrialbales	Natrialbaceae	Halostagnicola
Halostagnicola sp. A56	Archaea	Euryarchaeota	Halobacteria	Natrialbales	Natrialbaceae	Halostagnicola
Halostagnicola sp. A56	Archaea	Euryarchaeota	Halobacteria	Natrialbales	Natrialbaceae	Halostagnicola
Haloterrigena daqingensis	Archaea	Euryarchaeota	Halobacteria	Natrialbales	Natrialbaceae	Haloterrigena
Haloterrigena daqingensis	Archaea	Euryarchaeota	Halobacteria	Natrialbales	Natrialbaceae	Haloterrigena
Haloterrigena limicola	Archaea	Euryarchaeota	Halobacteria	Natrialbales	Natrialbaceae	Haloterrigena
Haloterrigena sp. YPL8	Archaea	Euryarchaeota	Halobacteria	Natrialbales	Natrialbaceae	Haloterrigena
Haloterrigena sp. YPL8	Archaea	Euryarchaeota	Halobacteria	Natrialbales	Natrialbaceae	Haloterrigena
Haloterrigena sp. YPL8	Archaea	Euryarchaeota	Halobacteria	Natrialbales	Natrialbaceae	Haloterrigena
Haloterrigena turkmenica	Archaea	Euryarchaeota	Halobacteria	Natrialbales	Natrialbaceae	Haloterrigena
Haloterrigena turkmenica	Archaea	Euryarchaeota	Halobacteria	Natrialbales	Natrialbaceae	Haloterrigena
Haloterrigena turkmenica	Archaea	Euryarchaeota	Halobacteria	Natrialbales	Natrialbaceae	Haloterrigena
Haloterrigena turkmenica	Archaea	Euryarchaeota	Halobacteria	Natrialbales	Natrialbaceae	Haloterrigena
Haloterrigena turkmenica	Archaea	Euryarchaeota	Halobacteria	Natrialbales	Natrialbaceae	Haloterrigena
Haloterrigena turkmenica	Archaea	Euryarchaeota	Halobacteria	Natrialbales	Natrialbaceae	Haloterrigena
Natrarchaeobaculum aegyptiacum	Archaea	Euryarchaeota	Halobacteria	Natrialbales	Natrialbaceae	Natrarchaeobaculum
Natrarchaeobaculum sulfurireducens	Archaea	Euryarchaeota	Halobacteria	Natrialbales	Natrialbaceae	Natrarchaeobaculum
Natrarchaeobius halalkaliphilus	Archaea	Euryarchaeota	Halobacteria	Natrialbales	Natrialbaceae	Natrarchaeobius
Natrarchaeobius halalkaliphilus	Archaea	Euryarchaeota	Halobacteria	Natrialbales	Natrialbaceae	Natrarchaeobius
Natrialba asiatica	Archaea	Euryarchaeota	Halobacteria	Natrialbales	Natrialbaceae	Natrialba
Natrialba asiatica	Archaea	Euryarchaeota	Halobacteria	Natrialbales	Natrialbaceae	Natrialba
Natrialba asiatica	Archaea	Euryarchaeota	Halobacteria	Natrialbales	Natrialbaceae	Natrialba
Natrialba asiatica	Archaea	Euryarchaeota	Halobacteria	Natrialbales	Natrialbaceae	Natrialba
Natrialba magadii	Archaea	Euryarchaeota	Halobacteria	Natrialbales	Natrialbaceae	Natrialba
Natrialba magadii	Archaea	Euryarchaeota	Halobacteria	Natrialbales	Natrialbaceae	Natrialba
Natrialba swarupiae	Archaea	Euryarchaeota	Halobacteria	Natrialbales	Natrialbaceae	Natrialba
Natrialba swarupiae	Archaea	Euryarchaeota	Halobacteria	Natrialbales	Natrialbaceae	Natrialba
Natrialba swarupiae	Archaea	Euryarchaeota	Halobacteria	Natrialbales	Natrialbaceae	Natrialba
Natrialba swarupiae	Archaea	Euryarchaeota	Halobacteria	Natrialbales	Natrialbaceae	Natrialba
Natrinema altunense	Archaea	Euryarchaeota	Halobacteria	Natrialbales	Natrialbaceae	Natrinema
Natrinema altunense	Archaea	Euryarchaeota	Halobacteria	Natrialbales	Natrialbaceae	Natrinema
Natrinema pellirubrum	Archaea	Euryarchaeota	Halobacteria	Natrialbales	Natrialbaceae	Natrinema
Natronobacterium gregoryi	Archaea	Euryarchaeota	Halobacteria	Natrialbales	Natrialbaceae	Natronobacterium
Natronococcus occultus	Archaea	Euryarchaeota	Halobacteria	Natrialbales	Natrialbaceae	Natronococcus
Natronococcus occultus	Archaea	Euryarchaeota	Halobacteria	Natrialbales	Natrialbaceae	Natronococcus
Natronolimnobius baerhuensis	Archaea	Euryarchaeota	Halobacteria	Natrialbales	Natrialbaceae	Natronolimnobius
Natronolimnobius baerhuensis	Archaea	Euryarchaeota	Halobacteria	Natrialbales	Natrialbaceae	Natronolimnobius
Natronolimnohabitans innermongolicus	Archaea	Euryarchaeota	Halobacteria	Natrialbales	Natrialbaceae	Natronolimnohabitans
Natronorubrum sulfidifaciens	Archaea	Euryarchaeota	Halobacteria	Natrialbales	Natrialbaceae	Natronorubrum
Natronorubrum sulfidifaciens	Archaea	Euryarchaeota	Halobacteria	Natrialbales	Natrialbaceae	Natronorubrum
Natronorubrum tibetense	Archaea	Euryarchaeota	Halobacteria	Natrialbales	Natrialbaceae	Natronorubrum
Natronorubrum tibetense	Archaea	Euryarchaeota	Halobacteria	Natrialbales	Natrialbaceae	Natronorubrum
Natronorubrum tibetense	Archaea	Euryarchaeota	Halobacteria	Natrialbales	Natrialbaceae	Natronorubrum
Natronorubrum tibetense	Archaea	Euryarchaeota	Halobacteria	Natrialbales	Natrialbaceae	Natronorubrum
Salinadaptatus halalkaliphilus	Archaea	Euryarchaeota	Halobacteria	Natrialbales	Natrialbaceae	Salinadaptatus
Salinadaptatus halalkaliphilus	Archaea	Euryarchaeota	Halobacteria	Natrialbales	Natrialbaceae	Salinadaptatus
Salinarchaeum sp. Harcht-Bsk1	Archaea	Euryarchaeota	Halobacteria	Natrialbales	Natrialbaceae	Salinarchaeum
Salinarchaeum sp. Harcht-Bsk1	Archaea	Euryarchaeota	Halobacteria	Natrialbales	Natrialbaceae	Salinarchaeum
Salinarchaeum sp. Harcht-Bsk1	Archaea	Euryarchaeota	Halobacteria	Natrialbales	Natrialbaceae	Salinarchaeum
Salinarchaeum sp. Harcht-Bsk1	Archaea	Euryarchaeota	Halobacteria	Natrialbales	Natrialbaceae	Salinarchaeum
Methanobacterium congolense	Archaea	Euryarchaeota	Methanobacteria	Methanobacteriales	Methanobacteriaceae	Methanobacterium
Methanobacterium lacus (strain AL-21)	Archaea	Euryarchaeota	Methanobacteria	Methanobacteriales	Methanobacteriaceae	Methanobacterium
Methanobacterium sp. A39	Archaea	Euryarchaeota	Methanobacteria	Methanobacteriales	Methanobacteriaceae	Methanobacterium
Methanobrevibacter sp. AbM4	Archaea	Euryarchaeota	Methanobacteria	Methanobacteriales	Methanobacteriaceae	Methanobrevibacter
Methanocella arvoryzae	Archaea	Euryarchaeota	Methanomicrobia	Methanocellales	Methanocellaceae	Methanocella
Methanocella arvoryzae	Archaea	Euryarchaeota	Methanomicrobia	Methanocellales	Methanocellaceae	Methanocella
Methanocella paludicola	Archaea	Euryarchaeota	Methanomicrobia	Methanocellales	Methanocellaceae	Methanocella
Methanocella paludicola	Archaea	Euryarchaeota	Methanomicrobia	Methanocellales	Methanocellaceae	Methanocella
Methanolacinia petrolearia	Archaea	Euryarchaeota	Methanomicrobia	Methanomicrobiales	Methanomicrobiaceae	Methanolacinia
Methanolacinia petrolearia	Archaea	Euryarchaeota	Methanomicrobia	Methanomicrobiales	Methanomicrobiaceae	Methanolacinia
Methanomethylovorans hollandica	Archaea	Euryarchaeota	Methanomicrobia	Methanosarcinales	Methanosarcinaceae	Methanomethylovorans
Methanosarcina sp. MTP4	Archaea	Euryarchaeota	Methanomicrobia	Methanosarcinales	Methanosarcinaceae	Methanosarcina
Methanothrix harundinacea	Archaea	Euryarchaeota	Methanomicrobia	Methanotrichales	Methanotrichaceae	Methanothrix
Candidatus Methanohalarchaeum thermophilum	Archaea	Euryarchaeota	Methanonatronarchaeia	Methanonatronarchaeales	Methanonatronarchaeaceae	Candidatus Methanohalarchaeum
Methanonatronarchaeum thermophilum	Archaea	Euryarchaeota	Methanonatronarchaeia	Methanonatronarchaeales	Methanonatronarchaeaceae	Methanonatronarchaeum
Nanohaloarchaea archaeon	Archaea	Euryarchaeota	Nanohaloarchaea
Nanosalinarum sp. (strain J07AB56)	Archaea	Euryarchaeota	Nanohaloarchaea			Candidatus Nanosalinarum
Pyrococcus furiosus	Archaea	Euryarchaeota	Thermococci	Thermococcales	Thermococcaceae	Pyrococcus
Pyrococcus furiosus	Archaea	Euryarchaeota	Thermococci	Thermococcales	Thermococcaceae	Pyrococcus
Pyrococcus furiosus	Archaea	Euryarchaeota	Thermococci	Thermococcales	Thermococcaceae	Pyrococcus
Thermococcus barophilus	Archaea	Euryarchaeota	Thermococci	Thermococcales	Thermococcaceae	Thermococcus
Thermococcus barophilus	Archaea	Euryarchaeota	Thermococci	Thermococcales	Thermococcaceae	Thermococcus
Thermococcus barophilus	Archaea	Euryarchaeota	Thermococci	Thermococcales	Thermococcaceae	Thermococcus
Thermococcus barophilus	Archaea	Euryarchaeota	Thermococci	Thermococcales	Thermococcaceae	Thermococcus
Thermococcus barophilus	Archaea	Euryarchaeota	Thermococci	Thermococcales	Thermococcaceae	Thermococcus
Thermococcus kodakarensis	Archaea	Euryarchaeota	Thermococci	Thermococcales	Thermococcaceae	Thermococcus
Thermococcus kodakarensis	Archaea	Euryarchaeota	Thermococci	Thermococcales	Thermococcaceae	Thermococcus
Thermococcus sibiricus	Archaea	Euryarchaeota	Thermococci	Thermococcales	Thermococcaceae	Thermococcus
Thermococcus sibiricus	Archaea	Euryarchaeota	Thermococci	Thermococcales	Thermococcaceae	Thermococcus
Thermococcus sibiricus	Archaea	Euryarchaeota	Thermococci	Thermococcales	Thermococcaceae	Thermococcus
Thermococcus sibiricus	Archaea	Euryarchaeota	Thermococci	Thermococcales	Thermococcaceae	Thermococcus
candidate division MSBL1 archaeon SCGC-AAA833F18	Archaea	Euryarchaeota
Nanoarchaeum equitans	Archaea	Nanoarchaeota	Candidatus Nanoarchaeia	Nanoarchaeales	Nanoarchaeaceae	Nanoarchaeum
Candidatus Nitrosocosmicus franklandus	Archaea	Thaumarchaeota	Nitrososphaeria	Nitrososphaerales	Nitrososphaeraceae	Candidatus Nitrosocosmicus
Candidatus Nitrosocosmicus sp. SS	Archaea	Thaumarchaeota	Nitrososphaeria	Nitrososphaerales	Nitrososphaeraceae	Candidatus Nitrosocosmicus
Candidatus Nitrosocosmicus sp. SS	Archaea	Thaumarchaeota	Nitrososphaeria	Nitrososphaerales	Nitrososphaeraceae	Candidatus Nitrosocosmicus
Candidatus Nitrososphaera gargensis	Archaea	Thaumarchaeota	Nitrososphaeria	Nitrososphaerales	Nitrososphaeraceae	Nitrososphaera
Nitrososphaera viennensis	Archaea	Thaumarchaeota	Nitrososphaeria	Nitrososphaerales	Nitrososphaeraceae	Nitrososphaera
Nitrososphaeraceae archaeon	Archaea	Thaumarchaeota	Nitrososphaeria	Nitrososphaerales	Nitrososphaeraceae
Cenarchaeum symbiosum	Archaea	Thaumarchaeota		Cenarchaeales	Cenarchaeaceae	Cenarchaeum
Candidatus Nitrosarchaeum limnium	Archaea	Thaumarchaeota		Nitrosopumilales	Nitrosopumilaceae	Nitrosarchaeum
Candidatus Nitrosarchaeum limnium	Archaea	Thaumarchaeota		Nitrosopumilales	Nitrosopumilaceae	Nitrosarchaeum
Candidatus Nitrosarchaeum limnium	Archaea	Thaumarchaeota		Nitrosopumilales	Nitrosopumilaceae	Nitrosarchaeum
Nitrosopumilus maritimus	Archaea	Thaumarchaeota		Nitrosopumilales	Nitrosopumilaceae	Nitrosopumilus
Caldiarchaeum subterraneum	Archaea	Thaumarchaeota				Candidatus Caldarchaeum
Candidatus Nitrosopelagicus brevis	Archaea	Thaumarchaeota				Candidatus Nitrosopelagicus
Candidatus Nitrosotalea sinensis	Archaea	Thaumarchaeota				Candidatus Nitrosotalea
Candidatus Nitrosotenuis uzonensis	Archaea	Thaumarchaeota				Candidatus Nitrosotenuis
Marine Group I thaumarchaeote	Archaea	Thaumarchaeota
Marine Group I thaumarchaeote SCGC AAA799-D07	Archaea	Thaumarchaeota
Marine Group I thaumarchaeote SCGC AAA799-O18	Archaea	Thaumarchaeota
Marine Group I thaumarchaeote SCGC AAA799-P11	Archaea	Thaumarchaeota
archaeon HR01	Archaea
archaeon HR05	Archaea
uncultured archaeon A07HB70	Archaea
uncultured archaeon A07HN63	Archaea
uncultured archaeon A07HN63	Archaea
uncultured archaeon A07HR60	Archaea
uncultured archaeon A07HR60	Archaea
uncultured archaeon A07HR67	Archaea
uncultured archaeon A07HR67	Archaea
uncultured archaeon A07HR67	Archaea
Acidiferrimicrobium australe	Bacteria	Actinobacteria	Acidimicrobiia	Acidimicrobiales	Acidimicrobiaceae	Acidiferrimicrobium
Actinomyces ruminicola	Bacteria	Actinobacteria	Actinomycetia (high G+C Gram-positive bacteria)	Actinomycetales	Actinomycetaceae	Actinomyces
Amnibacterium flavum	Bacteria	Actinobacteria	Actinomycetia (high G+C Gram-positive bacteria)	Micrococcales	Microbacteriaceae	Amnibacterium
Rothia nasimurium	Bacteria	Actinobacteria	Actinomycetia (high G+C Gram-positive bacteria)	Micrococcales	Micrococcaceae	Rothia
Microlunatus elymi	Bacteria	Actinobacteria	Actinomycetia (high G+C Gram-positive bacteria)	Propionibacteriales	Propionibacteriaceae	Microlunatus
Propionicimonas paludicola	Bacteria	Actinobacteria	Actinomycetia (high G+C Gram-positive bacteria)	Propionibacteriales	Nocardioidaceae	Propionicimonas
Pseudonocardia ammonioxydans	Bacteria	Actinobacteria	Actinomycetia (high G+C Gram-positive bacteria)	Pseudonocardiales	Pseudonocardiaceae	Pseudonocardia
Pseudonocardia ammonioxydans	Bacteria	Actinobacteria	Actinomycetia (high G+C Gram-positive bacteria)	Pseudonocardiales	Pseudonocardiaceae	Pseudonocardia
Pseudonocardia autotrophica (Amycolata autotrophica) (Nocardia autotrophica)	Bacteria	Actinobacteria	Actinomycetia (high G+C Gram-positive bacteria)	Pseudonocardiales	Pseudonocardiaceae	Pseudonocardia
Pseudonocardia broussonetiae	Bacteria	Actinobacteria	Actinomycetia (high G+C Gram-positive bacteria)	Pseudonocardiales	Pseudonocardiaceae	Pseudonocardia
Pseudonocardia cypriaca	Bacteria	Actinobacteria	Actinomycetia (high G+C Gram-positive bacteria)	Pseudonocardiales	Pseudonocardiaceae	Pseudonocardia
Pseudonocardia dioxanivorans	Bacteria	Actinobacteria	Actinomycetia (high G+C Gram-positive bacteria)	Pseudonocardiales	Pseudonocardiaceae	Pseudonocardia
Pseudonocardia endophytica	Bacteria	Actinobacteria	Actinomycetia (high G+C Gram-positive bacteria)	Pseudonocardiales	Pseudonocardiaceae	Pseudonocardia
Pseudonocardia sediminis	Bacteria	Actinobacteria	Actinomycetia (high G+C Gram-positive bacteria)	Pseudonocardiales	Pseudonocardiaceae	Pseudonocardia
Pseudonocardia sp. EC080619-01	Bacteria	Actinobacteria	Actinomycetia (high G+C Gram-positive bacteria)	Pseudonocardiales	Pseudonocardiaceae	Pseudonocardia
Pseudonocardia sp. HH130630-07	Bacteria	Actinobacteria	Actinomycetia (high G+C Gram-positive bacteria)	Pseudonocardiales	Pseudonocardiaceae	Pseudonocardia
Pseudonocardia thermophila	Bacteria	Actinobacteria	Actinomycetia (high G+C Gram-positive bacteria)	Pseudonocardiales	Pseudonocardiaceae	Pseudonocardia
Umezawaea tangerina	Bacteria	Actinobacteria	Actinomycetia (high G+C Gram-positive bacteria)	Pseudonocardiales	Pseudonocardiaceae	Umezawaea
Streptomyces luteolifulvus	Bacteria	Actinobacteria	Actinomycetia (high G+C Gram-positive bacteria)	Streptomycetales	Streptomycetaceae	Streptomyces
Streptomyces sp. BA2	Bacteria	Actinobacteria	Actinomycetia (high G+C Gram-positive bacteria)	Streptomycetales	Streptomycetaceae	Streptomyces
Actinomadura physcomitrii	Bacteria	Actinobacteria	Actinomycetia (high G+C Gram-positive bacteria)	Streptosporangiales	Thermomonosporaceae	Actinomadura
Actinomadura sp. CNU-125	Bacteria	Actinobacteria	Actinomycetia (high G+C Gram-positive bacteria)	Streptosporangiales	Thermomonosporaceae	Actinomadura
Actinomadura sp. WAC 06369	Bacteria	Actinobacteria	Actinomycetia (high G+C Gram-positive bacteria)	Streptosporangiales	Thermomonosporaceae	Actinomadura
Nonomuraea sp. C10	Bacteria	Actinobacteria	Actinomycetia (high G+C Gram-positive bacteria)	Streptosporangiales	Streptosporangiaceae	Nonomuraea
Nonomuraea wenchangensis	Bacteria	Actinobacteria	Actinomycetia (high G+C Gram-positive bacteria)	Streptosporangiales	Streptosporangiaceae	Nonomuraea
Gaiella occulta	Bacteria	Actinobacteria	Rubrobacteria	Gaiellales	Gaiellaceae	Gaiella
Rubrobacter marinus	Bacteria	Actinobacteria	Rubrobacteria	Rubrobacterales	Rubrobacteraceae	Rubrobacter
Flavipsychrobacter stenotrophus	Bacteria	Bacteroidetes	Chitinophagia	Chitinophagales	Chitinophagaceae	Flavipsychrobacter
Caldithrix abyssi	Bacteria	Calditrichaeota	Calditrichia	Calditrichales	Calditrichaceae	Caldithrix
Caldithrix abyssi	Bacteria	Calditrichaeota	Calditrichia	Calditrichales	Calditrichaceae	Caldithrix
Candidatus Chloroploca asiatica	Bacteria	Chloroflexi	Chloroflexia	Chloroflexales	Oscillochloridaceae	Candidatus Chloroploca
Candidatus Viridilinea mediisalina	Bacteria	Chloroflexi	Chloroflexia	Chloroflexales	Oscillochloridaceae	Candidatus Viridilinea
Dictyobacter arantiisoli	Bacteria	Chloroflexi	Ktedonobacteria	Ktedonobacterales	Dictyobacteraceae	Dictyobacter
Dictyobacter kobayashii	Bacteria	Chloroflexi	Ktedonobacteria	Ktedonobacterales	Dictyobacteraceae	Dictyobacter
Ktedonobacter racemifer	Bacteria	Chloroflexi	Ktedonobacteria	Ktedonobacterales	Ktedonobacteraceae	Ktedonobacter
Ktedonosporobacter rubrisoli	Bacteria	Chloroflexi	Ktedonobacteria	Ktedonobacterales	Ktedonosporobacteraceae	Ktedonosporobacter
Thermosporothrix hazakensis	Bacteria	Chloroflexi	Ktedonobacteria	Ktedonobacterales	Thermosporotrichaceae	Thermosporothrix
Thermosporothrix hazakensis	Bacteria	Chloroflexi	Ktedonobacteria	Ktedonobacterales	Thermosporotrichaceae	Thermosporothrix
Alkalihalobacillus alcalophilus (Bacillus alcalophilus)	Bacteria	Firmicutes	Bacilli	Bacillales	Bacillaceae	Alkalihalobacillus
Alkalihalobacillus clausii (Bacillus clausii)	Bacteria	Firmicutes	Bacilli	Bacillales	Bacillaceae	Alkalihalobacillus
Alkalihalobacillus macyae	Bacteria	Firmicutes	Bacilli	Bacillales	Bacillaceae	Alkalihalobacillus
Ammoniphilus sp. CFH 90114	Bacteria	Firmicutes	Bacilli	Bacillales	Paenibacillaceae	Ammoniphilus
Aneurinibacillus migulanus (Bacillus migulanus)	Bacteria	Firmicutes	Bacilli	Bacillales	Paenibacillaceae	Aneurinibacillus
Aneurinibacillus sp. XH2	Bacteria	Firmicutes	Bacilli	Bacillales	Paenibacillaceae	Aneurinibacillus
Bacillus anthracis	Bacteria	Firmicutes	Bacilli	Bacillales	Bacillaceae	Bacillus
Bacillus anthracis	Bacteria	Firmicutes	Bacilli	Bacillales	Bacillaceae	Bacillus
Bacillus cereus	Bacteria	Firmicutes	Bacilli	Bacillales	Bacillaceae	Bacillus
Bacillus cereus	Bacteria	Firmicutes	Bacilli	Bacillales	Bacillaceae	Bacillus
Bacillus gobiensis	Bacteria	Firmicutes	Bacilli	Bacillales	Bacillaceae	Bacillus
Bacillus infantis	Bacteria	Firmicutes	Bacilli	Bacillales	Bacillaceae	Bacillus
Bacillus licheniformis	Bacteria	Firmicutes	Bacilli	Bacillales	Bacillaceae	Bacillus
Bacillus manliponensis	Bacteria	Firmicutes	Bacilli	Bacillales	Bacillaceae	Bacillus
Bacillus solimangrovi	Bacteria	Firmicutes	Bacilli	Bacillales	Bacillaceae	Bacillus
Bacillus sp. 7586-K	Bacteria	Firmicutes	Bacilli	Bacillales	Bacillaceae	Bacillus
Bacillus sp. FJAT-21945	Bacteria	Firmicutes	Bacilli	Bacillales	Bacillaceae	Bacillus
Bacillus sp. FJAT-22058	Bacteria	Firmicutes	Bacilli	Bacillales	Bacillaceae	Bacillus
Bacillus sp. FJAT-25509	Bacteria	Firmicutes	Bacilli	Bacillales	Bacillaceae	Bacillus
Bacillus sp. FJAT-27231	Bacteria	Firmicutes	Bacilli	Bacillales	Bacillaceae	Bacillus
Bacillus sp. FJAT-27231	Bacteria	Firmicutes	Bacilli	Bacillales	Bacillaceae	Bacillus
Bacillus sp. HNG	Bacteria	Firmicutes	Bacilli	Bacillales	Bacillaceae	Bacillus
Bacillus sp. MUM 13	Bacteria	Firmicutes	Bacilli	Bacillales	Bacillaceae	Bacillus
Bacillus sp. V5-8f	Bacteria	Firmicutes	Bacilli	Bacillales	Bacillaceae	Bacillus
Bacillus sp. VT-16-64	Bacteria	Firmicutes	Bacilli	Bacillales	Bacillaceae	Bacillus
Bacillus subtilis	Bacteria	Firmicutes	Bacilli	Bacillales	Bacillaceae	Bacillus
Brevibacillus centrosporus	Bacteria	Firmicutes	Bacilli	Bacillales	Paenibacillaceae	Brevibacillus
Brevibacillus laterosporus (Bacillus laterosporus)	Bacteria	Firmicutes	Bacilli	Bacillales	Paenibacillaceae	Brevibacillus
Brevibacillus panacihumi	Bacteria	Firmicutes	Bacilli	Bacillales	Paenibacillaceae	Brevibacillus
Brevibacillus panacihumi	Bacteria	Firmicutes	Bacilli	Bacillales	Paenibacillaceae	Brevibacillus
Brevibacillus sp. SYP-B805	Bacteria	Firmicutes	Bacilli	Bacillales	Paenibacillaceae	Brevibacillus
Cohnella sp. CIP 111063	Bacteria	Firmicutes	Bacilli	Bacillales	Paenibacillaceae	Cohnella
Domibacillus epiphyticus	Bacteria	Firmicutes	Bacilli	Bacillales	Bacillaceae	Domibacillus
Falsibacillus pallidus	Bacteria	Firmicutes	Bacilli	Bacillales	Bacillaceae	Falsibacillus
Fictibacillus macauensis	Bacteria	Firmicutes	Bacilli	Bacillales	Bacillaceae	Fictibacillus
Fictibacillus macauensis	Bacteria	Firmicutes	Bacilli	Bacillales	Bacillaceae	Fictibacillus
Hazenella coriacea	Bacteria	Firmicutes	Bacilli	Bacillales	Thermoactinomycetaceae	Hazenella
Kurthia sp. 3B1D	Bacteria	Firmicutes	Bacilli	Bacillales	Planococcaceae	Kurthia
Lysinibacillus antri	Bacteria	Firmicutes	Bacilli	Bacillales	Bacillaceae	Lysinibacillus
Lysinibacillus composti	Bacteria	Firmicutes	Bacilli	Bacillales	Bacillaceae	Lysinibacillus
Lysinibacillus sp. F5	Bacteria	Firmicutes	Bacilli	Bacillales	Bacillaceae	Lysinibacillus
Lysinibacillus yapensis	Bacteria	Firmicutes	Bacilli	Bacillales	Bacillaceae	Lysinibacillus
Mesobacillus campisalis	Bacteria	Firmicutes	Bacilli	Bacillales	Bacillaceae	Mesobacillus
Neobacillus massiliamazoniensis	Bacteria	Firmicutes	Bacilli	Bacillales	Bacillaceae	Neobacillus
Niallia circulans (Bacillus circulans)	Bacteria	Firmicutes	Bacilli	Bacillales	Bacillaceae	Niallia
Niallia endozanthoxylicus	Bacteria	Firmicutes	Bacilli	Bacillales	Bacillaceae	Niallia
Niallia taxi	Bacteria	Firmicutes	Bacilli	Bacillales	Bacillaceae	Niallia
Niallia taxi	Bacteria	Firmicutes	Bacilli	Bacillales	Bacillaceae	Niallia
Oceanobacillus limi	Bacteria	Firmicutes	Bacilli	Bacillales	Bacillaceae	Oceanobacillus
Paenibacillus algicola	Bacteria	Firmicutes	Bacilli	Bacillales	Paenibacillaceae	Paenibacillus
Paenibacillus aquistagni	Bacteria	Firmicutes	Bacilli	Bacillales	Paenibacillaceae	Paenibacillus
Paenibacillus aquistagni	Bacteria	Firmicutes	Bacilli	Bacillales	Paenibacillaceae	Paenibacillus
Paenibacillus dendritiformis	Bacteria	Firmicutes	Bacilli	Bacillales	Paenibacillaceae	Paenibacillus
Paenibacillus polymyxa (Bacillus polymyxa)	Bacteria	Firmicutes	Bacilli	Bacillales	Paenibacillaceae	Paenibacillus
Paenibacillus rhizosphaerae	Bacteria	Firmicutes	Bacilli	Bacillales	Paenibacillaceae	Paenibacillus
Paenibacillus rigui	Bacteria	Firmicutes	Bacilli	Bacillales	Paenibacillaceae	Paenibacillus
Paenibacillus sp. 7516	Bacteria	Firmicutes	Bacilli	Bacillales	Paenibacillaceae	Paenibacillus
Paenibacillus sp. KS1	Bacteria	Firmicutes	Bacilli	Bacillales	Paenibacillaceae	Paenibacillus
Paenibacillus sp. KS1	Bacteria	Firmicutes	Bacilli	Bacillales	Paenibacillaceae	Paenibacillus
Paenibacillus sp. N4	Bacteria	Firmicutes	Bacilli	Bacillales	Paenibacillaceae	Paenibacillus
Paenibacillus sp. NFR01	Bacteria	Firmicutes	Bacilli	Bacillales	Paenibacillaceae	Paenibacillus
Paenibacillus sp. P1XP2	Bacteria	Firmicutes	Bacilli	Bacillales	Paenibacillaceae	Paenibacillus
Paenibacillus thalictri	Bacteria	Firmicutes	Bacilli	Bacillales	Paenibacillaceae	Paenibacillus
Paenibacillus tyrfis	Bacteria	Firmicutes	Bacilli	Bacillales	Paenibacillaceae	Paenibacillus
Paenibacillus uliginis	Bacteria	Firmicutes	Bacilli	Bacillales	Paenibacillaceae	Paenibacillus
Paenibacillus yonginensis	Bacteria	Firmicutes	Bacilli	Bacillales	Paenibacillaceae	Paenibacillus
Paenibacillus yonginensis	Bacteria	Firmicutes	Bacilli	Bacillales	Paenibacillaceae	Paenibacillus
Peribacillus asahii	Bacteria	Firmicutes	Bacilli	Bacillales	Bacillaceae	Peribacillus
Peribacillus asahii	Bacteria	Firmicutes	Bacilli	Bacillales	Bacillaceae	Peribacillus
Pontibacillus yanchengensis	Bacteria	Firmicutes	Bacilli	Bacillales	Bacillaceae	Pontibacillus
Priestia filamentosa	Bacteria	Firmicutes	Bacilli	Bacillales	Bacillaceae	Priestia
Priestia megaterium (Bacillus megaterium)	Bacteria	Firmicutes	Bacilli	Bacillales	Bacillaceae	Priestia
Priestia megaterium (Bacillus megaterium)	Bacteria	Firmicutes	Bacilli	Bacillales	Bacillaceae	Priestia
Rossellomorea marisflavi	Bacteria	Firmicutes	Bacilli	Bacillales	Bacillaceae	Rossellomorea
Saccharibacillus brassicae	Bacteria	Firmicutes	Bacilli	Bacillales	Paenibacillaceae	Saccharibacillus
Sporolactobacillus laevolacticus	Bacteria	Firmicutes	Bacilli	Bacillales	Sporolactobacillaceae	Sporolactobacillus
Sporosarcina sp. HYO08	Bacteria	Firmicutes	Bacilli	Bacillales	Planococcaceae	Sporosarcina
Sutcliffiella cohnii	Bacteria	Firmicutes	Bacilli	Bacillales	Bacillaceae	Sutcliffiella
Thermoflavimicrobium sp. FBKL4.011	Bacteria	Firmicutes	Bacilli	Bacillales	Thermoactinomycetaceae	Thermoflavimicrobium
Ureibacillus massiliensis	Bacteria	Firmicutes	Bacilli	Bacillales	Planococcaceae	Ureibacillus
Enterococcus phoeniculicola	Bacteria	Firmicutes	Bacilli	Lactobacillales	Enterococcaceae	Enterococcus
Acetitomaculum ruminis	Bacteria	Firmicutes	Clostridia	Eubacteriales	Lachnospiraceae	Acetitomaculum
Acetoanaerobium sticklandii (Clostridium sticklandii)	Bacteria	Firmicutes	Clostridia	Eubacteriales	Peptostreptococcaceae	Acetoanaerobium
Acetobacterium bakii	Bacteria	Firmicutes	Clostridia	Eubacteriales	Eubacteriaceae	Acetobacterium
Acetobacterium woodii	Bacteria	Firmicutes	Clostridia	Eubacteriales	Eubacteriaceae	Acetobacterium
Anaerobacterium chartisolvens	Bacteria	Firmicutes	Clostridia	Eubacteriales	Oscillospiraceae	Anaerobacterium
Anaerosporobacter mobilis	Bacteria	Firmicutes	Clostridia	Eubacteriales	Lachnospiraceae	Anaerosporobacter
Clostridiales bacterium COT073_COT-073	Bacteria	Firmicutes	Clostridia	Eubacteriales
Clostridiales bacterium oral taxon 876	Bacteria	Firmicutes	Clostridia	Eubacteriales
Clostridioides difficile (Peptoclostridium difficile)	Bacteria	Firmicutes	Clostridia	Eubacteriales	Peptostreptococcaceae	Clostridioides
Clostridium amylolyticum	Bacteria	Firmicutes	Clostridia	Eubacteriales	Clostridiaceae	Clostridium
Clostridium autoethanogenum	Bacteria	Firmicutes	Clostridia	Eubacteriales	Clostridiaceae	Clostridium
Clostridium carboxidivorans	Bacteria	Firmicutes	Clostridia	Eubacteriales	Clostridiaceae	Clostridium
Clostridium chromiireducens	Bacteria	Firmicutes	Clostridia	Eubacteriales	Clostridiaceae	Clostridium
Clostridium grantii	Bacteria	Firmicutes	Clostridia	Eubacteriales	Clostridiaceae	Clostridium
Clostridium magnum	Bacteria	Firmicutes	Clostridia	Eubacteriales	Clostridiaceae	Clostridium
Clostridium paraputrificum	Bacteria	Firmicutes	Clostridia	Eubacteriales	Clostridiaceae	Clostridium
Clostridium saccharoperbutylacetonicum	Bacteria	Firmicutes	Clostridia	Eubacteriales	Clostridiaceae	Clostridium
Clostridium sp. CAG:352	Bacteria	Firmicutes	Clostridia	Eubacteriales	Clostridiaceae	Clostridium
Clostridium sp. CT4	Bacteria	Firmicutes	Clostridia	Eubacteriales	Clostridiaceae	Clostridium
Clostridium sp. DL-VIII	Bacteria	Firmicutes	Clostridia	Eubacteriales	Clostridiaceae	Clostridium
Clostridium sp. DSM 8431	Bacteria	Firmicutes	Clostridia	Eubacteriales	Clostridiaceae	Clostridium
Clostridium sp. Maddingley MBC34-26	Bacteria	Firmicutes	Clostridia	Eubacteriales	Clostridiaceae	Clostridium
Clostridium sp. W14A	Bacteria	Firmicutes	Clostridia	Eubacteriales	Clostridiaceae	Clostridium
Coprococcus catus	Bacteria	Firmicutes	Clostridia	Eubacteriales	Lachnospiraceae	Coprococcus
Desulfotomaculum ferrireducens	Bacteria	Firmicutes	Clostridia	Eubacteriales	Peptococcaceae	Desulfotomaculum
Lachnospiraceae bacterium 2_1_46FAA	Bacteria	Firmicutes	Clostridia	Eubacteriales	Lachnospiraceae
Lachnotalea glycerini	Bacteria	Firmicutes	Clostridia	Eubacteriales	Lachnospiraceae	Lachnotalea
Maledivibacter halophilus	Bacteria	Firmicutes	Clostridia	Eubacteriales	Clostridiaceae	Maledivibacter
Maledivibacter halophilus	Bacteria	Firmicutes	Clostridia	Eubacteriales	Clostridiaceae	Maledivibacter
Mobilisporobacter senegalensis	Bacteria	Firmicutes	Clostridia	Eubacteriales	Lachnospiraceae	Mobilisporobacter
Petrocella atlantisensis	Bacteria	Firmicutes	Clostridia	Eubacteriales	Vallitaleaceae	Petrocella
Pseudobacteroides cellulosolvens	Bacteria	Firmicutes	Clostridia	Eubacteriales	Oscillospiraceae	Pseudobacteroides
Ruminiclostridium cellobioparum (Clostridium cellobioparum)	Bacteria	Firmicutes	Clostridia	Eubacteriales	Oscillospiraceae	Ruminiclostridium
Ruminiclostridium herbifermentans	Bacteria	Firmicutes	Clostridia	Eubacteriales	Oscillospiraceae	Ruminiclostridium
Ruminiclostridium hungatei (Clostridium hungatei)	Bacteria	Firmicutes	Clostridia	Eubacteriales	Oscillospiraceae	Ruminiclostridium
Tepidibacter thalassicus	Bacteria	Firmicutes	Clostridia	Eubacteriales	Peptostreptococcaceae	Tepidibacter
Thermoclostridium caenicola	Bacteria	Firmicutes	Clostridia	Eubacteriales	Oscillospiraceae	Thermoclostridium
Thermohalobacter berrensis	Bacteria	Firmicutes	Clostridia	Eubacteriales	Thermohalobacteraceae	Thermohalobacter
Halarsenatibacter silvermanii	Bacteria	Firmicutes	Clostridia	Halanaerobiales	Halanaerobiaceae	Halarsenatibacter
Halothermothrix orenii	Bacteria	Firmicutes	Clostridia	Halanaerobiales	Halanaerobiaceae	Halothermothrix
Orenia metallireducens	Bacteria	Firmicutes	Clostridia	Halanaerobiales	Halobacteroidaceae	Orenia
Carboxydothermus hydrogenoformans	Bacteria	Firmicutes	Clostridia	Thermoanaerobacterales	Thermoanaerobacteraceae	Carboxydothermus
Erysipelothrix sp. HDW6C	Bacteria	Firmicutes	Erysipelotrichia	Erysipelotrichales	Erysipelotrichaceae	Erysipelothrix
Phascolarctobacterium faecium	Bacteria	Firmicutes	Negativicutes	Acidaminococcales	Acidaminococcaceae	Phascolarctobacterium
Phascolarctobacterium sp. CAG:266	Bacteria	Firmicutes	Negativicutes	Acidaminococcales	Acidaminococcaceae	Phascolarctobacterium
Phascolarctobacterium succinatutens	Bacteria	Firmicutes	Negativicutes	Acidaminococcales	Acidaminococcaceae	Phascolarctobacterium
Anaerospora hongkongensis	Bacteria	Firmicutes	Negativicutes	Selenomonadales	Sporomusaceae	Anaerospora
Pectinatus cerevisiiphilus	Bacteria	Firmicutes	Negativicutes	Selenomonadales	Selenomonadaceae	Pectinatus
Propionispira arboris	Bacteria	Firmicutes	Negativicutes	Selenomonadales	Selenomonadaceae	Propionispira
Sporomusa silvacetica	Bacteria	Firmicutes	Negativicutes	Selenomonadales	Sporomusaceae	Sporomusa
Lucifera butyrica	Bacteria	Firmicutes	Negativicutes	Veillonellales	Veillonellaceae	Lucifera
Gottschalkia purinilytica (Clostridium purinilyticum)	Bacteria	Firmicutes	Tissierellia	Tissierellales	Gottschalkiaceae	Gottschalkia
Sporanaerobacter sp. PP17-6a	Bacteria	Firmicutes	Tissierellia	Tissierellales	Tissierellaceae	Sporanaerobacter
Fusobacterium sp. CAG:439	Bacteria	Fusobacteria	Fusobacteriia	Fusobacteriales	Fusobacteriaceae	Fusobacterium
Fusobacterium sp. CAG:815	Bacteria	Fusobacteria	Fusobacteriia	Fusobacteriales	Fusobacteriaceae	Fusobacterium
Alsobacter soli	Bacteria	Proteobacteria	Alphaproteobacteria	Hyphomicrobiales	Alsobacteraceae	Alsobacter
Chelatococcus asaccharovorans	Bacteria	Proteobacteria	Alphaproteobacteria	Hyphomicrobiales	Chelatococcaceae	Chelatococcus
Lutibaculum baratangense	Bacteria	Proteobacteria	Alphaproteobacteria	Hyphomicrobiales	Tepidamorphaceae	Lutibaculum
Mesorhizobium sp. YM1C-6-2	Bacteria	Proteobacteria	Alphaproteobacteria	Hyphomicrobiales	Phyllobacteriaceae	Mesorhizobium
Microvirga sp. 17 mud 1-3	Bacteria	Proteobacteria	Alphaproteobacteria	Hyphomicrobiales	Methylobacteriaceae	Microvirga
Starkeya novella (Thiobacillus novellus)	Bacteria	Proteobacteria	Alphaproteobacteria	Hyphomicrobiales	Xanthobacteraceae	Starkeya
Paracoccus onubensis	Bacteria	Proteobacteria	Alphaproteobacteria	Rhodobacterales	Rhodobacteraceae	Paracoccus
Paracoccus thiocyanatus	Bacteria	Proteobacteria	Alphaproteobacteria	Rhodobacterales	Rhodobacteraceae	Paracoccus
Pikeienuella piscinae	Bacteria	Proteobacteria	Alphaproteobacteria	Rhodobacterales	Rhodobacteraceae	Pikeienuella
Rhodobacteraceae bacterium CCMM004	Bacteria	Proteobacteria	Alphaproteobacteria	Rhodobacterales	Rhodobacteraceae
Rhodobacteraceae bacterium WD3A24	Bacteria	Proteobacteria	Alphaproteobacteria	Rhodobacterales	Rhodobacteraceae
Rhodovulum sp. 12E13	Bacteria	Proteobacteria	Alphaproteobacteria	Rhodobacterales	Rhodobacteraceae	Rhodovulum
Bordetella sp. H567	Bacteria	Proteobacteria	Betaproteobacteria	Burkholderiales	Alcaligenaceae	Bordetella
Bordetella sp. H567	Bacteria	Proteobacteria	Betaproteobacteria	Burkholderiales	Alcaligenaceae	Bordetella
Candidimonas nitroreducens	Bacteria	Proteobacteria	Betaproteobacteria	Burkholderiales	Alcaligenaceae	Candidimonas
Cupriavidus pinatubonensis	Bacteria	Proteobacteria	Betaproteobacteria	Burkholderiales	Burkholderiaceae	Cupriavidus
Paraburkholderia sacchari	Bacteria	Proteobacteria	Betaproteobacteria	Burkholderiales	Burkholderiaceae	Paraburkholderia
Rhizobacter sp. Root404	Bacteria	Proteobacteria	Betaproteobacteria	Burkholderiales		Rhizobacter
Thiomonas delicata (Thiomonas cuprina)	Bacteria	Proteobacteria	Betaproteobacteria	Burkholderiales		Thiomonas
Thiomonas intermedia (Thiobacillus intermedius)	Bacteria	Proteobacteria	Betaproteobacteria	Burkholderiales		Thiomonas
Thiomonas sp. X19	Bacteria	Proteobacteria	Betaproteobacteria	Burkholderiales		Thiomonas
Thiomonas sp. X19	Bacteria	Proteobacteria	Betaproteobacteria	Burkholderiales		Thiomonas
Trinickia fusca	Bacteria	Proteobacteria	Betaproteobacteria	Burkholderiales	Burkholderiaceae	Trinickia
Dethiosulfatarculus sandiegensis	Bacteria	Proteobacteria	Deltaproteobacteria	Desulfarculales	Desulfarculaceae	Dethiosulfatarculus
Desulfamplus magnetovallimortis	Bacteria	Proteobacteria	Deltaproteobacteria	Desulfobacterales	Desulfobacteraceae	Desulfamplus
Desulfobacula toluolica	Bacteria	Proteobacteria	Deltaproteobacteria	Desulfobacterales	Desulfobacteraceae	Desulfobacula
Desulforapulum autotrophicum	Bacteria	Proteobacteria	Deltaproteobacteria	Desulfobacterales	Desulfobacteraceae	Desulforapulum
Desulfosarcina alkanivorans	Bacteria	Proteobacteria	Deltaproteobacteria	Desulfobacterales	Desulfobacteraceae	Desulfosarcina
Desulfosarcina widdelii	Bacteria	Proteobacteria	Deltaproteobacteria	Desulfobacterales	Desulfobacteraceae	Desulfosarcina
Desulfotignum phosphitoxidans	Bacteria	Proteobacteria	Deltaproteobacteria	Desulfobacterales	Desulfobacteraceae	Desulfotignum
Myxococcus stipitatus	Bacteria	Proteobacteria	Deltaproteobacteria	Myxococcales (fruiting gliding bacteria)	Myxococcaceae	Myxococcus
Sandaracinus amylolyticus	Bacteria	Proteobacteria	Deltaproteobacteria	Myxococcales (fruiting gliding bacteria)	Sandaracinaceae	Sandaracinus
Olavius algarvensis Delta 1 endosymbiont	Bacteria	Proteobacteria	Deltaproteobacteria
Acinetobacter sp. CAG:196	Bacteria	Proteobacteria	Gammaproteobacteria	Moraxellales	Moraxellaceae	Acinetobacter
Aliikangiella coralliicola	Bacteria	Proteobacteria	Gammaproteobacteria	Oceanospirillales	Pleioneaceae	Aliikangiella
Photobacterium marinum	Bacteria	Proteobacteria	Gammaproteobacteria	Vibrionales	Vibrionaceae	Photobacterium
Vibrio genomosp. F6	Bacteria	Proteobacteria	Gammaproteobacteria	Vibrionales	Vibrionaceae	Vibrio
Brachyspira sp. CAG:484	Bacteria	Spirochaetes	Spirochaetia	Brachyspirales	Brachyspiraceae	Brachyspira
Oceanispirochaeta sp. M1	Bacteria	Spirochaetes	Spirochaetia	Spirochaetales	Spirochaetaceae	Oceanispirochaeta
Oceanispirochaeta sp. M1	Bacteria	Spirochaetes	Spirochaetia	Spirochaetales	Spirochaetaceae	Oceanispirochaeta
Salinispira pacifica	Bacteria	Spirochaetes	Spirochaetia	Spirochaetales	Spirochaetaceae	Salinispira
Salinispira pacifica	Bacteria	Spirochaetes	Spirochaetia	Spirochaetales	Spirochaetaceae	Salinispira
Sediminispirochaeta smaragdinae	Bacteria	Spirochaetes	Spirochaetia	Spirochaetales	Spirochaetaceae	Sediminispirochaeta
bacterium 1xD8-6	Bacteria
Candidatus Vecturithrix granuli	Bacteria					Candidatus Vecturithrix
Candidatus Vecturithrix granuli	Bacteria					Candidatus Vecturithrix

## Sheet: ChIP_samples_meta
Sample name	Strain ID	Plate age	OD600
A11_AH12_HH210_c3_+0.1glu_IP	AKS155	8 days	0.37
A8_AH4_HH37_c2_-glu_IP	DF60	8 days	0.35
B12_AH15_HH210_c5_-glu_WCE	AKS155	8 days	0.29
B4_AH10_HH210_c3_-glu_IP	AKS155	8 days	0.32
B5_AH13_HH210_c4_-glu_WCE	AKS155	8 days	0.32
C5_AH6_HH210_c2_-glu_IP	AKS155	8 days	0.33
D12_AH9_HH210_c3_-glu_WCE	AKS155	8 days	0.32
D2_AH8_HH210_c2_+0.1glu_IP	AKS155	8 days	0.39
D3_AH5_HH210_c2_-glu_WCE	AKS155	8 days	0.33
E10_AH16_HH210_c5_-glu_IP	AKS155	8 days	0.29
E7_AH14_HH210_c4_-glu_IP	AKS155	8 days	0.32
E9_AH11_HH210_c3_+0.1glu_WCE	AKS155	8 days	0.37
G5_AH1_HH37_c1_-glu_WCE	DF60	8 days	0.36
H10_AH3_HH37_c2_-glu_WCE	DF60	8 days	0.35
H3_AH2_HH37_c1_-glu_IP	DF60	8 days	0.36
H6_AH7_HH210_c2_+0.1glu_WCE	AKS155	8 days	0.39

## Sheet: consensus_peaks_annotated
chr	peak_start	peak_end	width	noglu_LFC	average_RPKM_FOLD	motif	overlap_feature	overlap_length	locus_tag	old_locus_tag	feature_strand	feature_start	feature_end	feature_annotation
NC_015948.1	1358449	1358749	301	6.94	213.66	y	promoter	250	HAH_RS06895	HAH_1418	-	1357602	1358459	3-hydroxyacyl-CoA dehydrogenase NAD-binding domain-containing protein
NC_015948.1	1358449	1358749	301	6.94	213.66	y	promoter	250	HAH_RS06900	HAH_1419	+	1358729	1359604	class 1 fructose-bisphosphatase
NC_015948.1	1358449	1358749	301	6.94	213.66	y	gene	11	HAH_RS06895	HAH_1418	-	1357602	1358459	3-hydroxyacyl-CoA dehydrogenase NAD-binding domain-containing protein
NC_015948.1	1358449	1358749	301	6.94	213.66	y	gene	21	HAH_RS06900	HAH_1419	+	1358729	1359604	class 1 fructose-bisphosphatase
NC_015948.1	168781	169081	301	6.66	154.1	y	promoter	74	HAH_RS19805	HAH_0188	-	168742	168879	hypothetical protein
NC_015948.1	168781	169081	301	6.66	154.1	y	gene	128	HAH_RS00900	HAH_0189	-	168954	169139	hypothetical protein
NC_015948.1	168781	169081	301	6.66	154.1	y	gene	99	HAH_RS19805	HAH_0188	-	168742	168879	hypothetical protein
NC_015948.1	2563447	2563747	301	NA	121.07	y	intergenic	301	NA	NA	*	NA	NA	NA
NC_015943.1	325159	325459	301	NA	92.46	y	promoter	104	HAH_RS16670	HAH_4332	-	323954	325012	glucose 1-dehydrogenase
NC_015943.1	325159	325459	301	NA	92.46	y	intergenic	197	NA	NA	*	NA	NA	NA
NC_015944.1	133666	133966	301	5.96	85.71	y	promoter	114	HAH_RS17930	HAH_5129	-	132400	133779	sugar porter family MFS transporter
NC_015944.1	133666	133966	301	5.96	85.71	y	gene	114	HAH_RS17930	HAH_5129	-	132400	133779	sugar porter family MFS transporter
NC_015944.1	133666	133966	301	5.96	85.71	y	gene	73	HAH_RS17935	HAH_5130	-	133894	134373	universal stress protein
NC_015948.1	1315389	1315689	301	4.46	49.84	y	promoter	205	HAH_RS06645	HAH_1365	-	1314759	1315394	FAD-dependent oxidoreductase
NC_015948.1	1315389	1315689	301	4.46	49.84	y	promoter	205	HAH_RS06650	HAH_1366	+	1315600	1317360	2-oxoacid:acceptor oxidoreductase subunit alpha
NC_015948.1	1315389	1315689	301	4.46	49.84	y	gene	6	HAH_RS06645	HAH_1365	-	1314759	1315394	FAD-dependent oxidoreductase
NC_015948.1	1315389	1315689	301	4.46	49.84	y	gene	90	HAH_RS06650	HAH_1366	+	1315600	1317360	2-oxoacid:acceptor oxidoreductase subunit alpha
NC_015948.1	832252	832552	301	NA	47.56	y	promoter	217	HAH_RS04315	HAH_0887	+	832469	833395	cysteine synthase A
NC_015948.1	832252	832552	301	NA	47.56	y	gene	84	HAH_RS04315	HAH_0887	+	832469	833395	cysteine synthase A
NC_015948.1	1211383	1211683	301	4.69	39.81	y	promoter	97	HAH_RS06155	HAH_1264	-	1211035	1211487	universal stress protein
NC_015948.1	1211383	1211683	301	4.69	39.81	y	gene	105	HAH_RS06155	HAH_1264	-	1211035	1211487	universal stress protein
NC_015948.1	1211383	1211683	301	4.69	39.81	y	gene	99	HAH_RS06160	HAH_1265	-	1211585	1214281	phosphoenolpyruvate carboxylase
NC_015948.1	2635396	2635696	301	5.22	37.36	y	promoter	191	HAH_RS13280	HAH_2729	-	2634450	2635403	aminopeptidase
NC_015948.1	2635396	2635696	301	5.22	37.36	y	promoter	191	HAH_RS13285	HAH_2730	+	2635595	2636659	type II glyceraldehyde-3-phosphate dehydrogenase
NC_015948.1	2635396	2635696	301	5.22	37.36	y	gene	8	HAH_RS13280	HAH_2729	-	2634450	2635403	aminopeptidase
NC_015948.1	2635396	2635696	301	5.22	37.36	y	gene	102	HAH_RS13285	HAH_2730	+	2635595	2636659	type II glyceraldehyde-3-phosphate dehydrogenase
NC_015948.1	2237448	2237748	301	NA	30.84	y	promoter	121	HAH_RS11270	HAH_2323	+	2237674	2239983	phosphoenolpyruvate synthase
NC_015948.1	2237448	2237748	301	NA	30.84	y	gene	105	HAH_RS11265	HAH_2322	+	2236641	2237552	PhzF family phenazine biosynthesis protein
NC_015948.1	2237448	2237748	301	NA	30.84	y	gene	75	HAH_RS11270	HAH_2323	+	2237674	2239983	phosphoenolpyruvate synthase
NC_015948.1	2701036	2701336	301	4.65	18.73	y	promoter	128	HAH_RS13650	HAH_2806	+	2701283	2701861	riboflavin synthase
NC_015948.1	2701036	2701336	301	4.65	18.73	y	promoter	128	HAH_RS20000	HAH_2805	-	2701008	2701154	hypothetical protein
NC_015948.1	2701036	2701336	301	4.65	18.73	y	gene	54	HAH_RS13650	HAH_2806	+	2701283	2701861	riboflavin synthase
NC_015948.1	2701036	2701336	301	4.65	18.73	y	gene	119	HAH_RS20000	HAH_2805	-	2701008	2701154	hypothetical protein
NC_015948.1	2921013	2921313	301	NA	11.22	y	promoter	119	HAH_RS14795	HAH_3040	+	2921177	2922535	substrate-binding protein
NC_015948.1	2921013	2921313	301	NA	11.22	y	gene	45	HAH_RS14790	HAH_3039	+	2920599	2921057	Lrp/AsnC family transcriptional regulator
NC_015948.1	2921013	2921313	301	NA	11.22	y	gene	137	HAH_RS14795	HAH_3040	+	2921177	2922535	substrate-binding protein
NC_015948.1	959806	960106	301	NA	8.39	y	promoter	102	HAH_RS04915	HAH_1011	-	959492	959872	CBS domain-containing protein
NC_015948.1	959806	960106	301	NA	8.39	y	promoter	102	HAH_RS04920	HAH_1012	+	959975	961084	Gfo/Idh/MocA family oxidoreductase
NC_015948.1	959806	960106	301	NA	8.39	y	gene	67	HAH_RS04915	HAH_1011	-	959492	959872	CBS domain-containing protein
NC_015948.1	959806	960106	301	NA	8.39	y	gene	132	HAH_RS04920	HAH_1012	+	959975	961084	Gfo/Idh/MocA family oxidoreductase
NC_015944.1	134268	134568	301	NA	6.47	y	promoter	158	HAH_RS17935	HAH_5130	-	133894	134373	universal stress protein
NC_015944.1	134268	134568	301	NA	6.47	y	gene	106	HAH_RS17935	HAH_5130	-	133894	134373	universal stress protein
NC_015944.1	134268	134568	301	NA	6.47	y	gene	37	HAH_RS17940	HAH_5131	-	134532	135731	ABC transporter substrate-binding protein
NC_015944.1	41488	41788	301	NA	6.29	y	promoter	94	HAH_RS17470	HAH_5034	+	41728	43023	Glu/Leu/Phe/Val dehydrogenase
NC_015944.1	41488	41788	301	NA	6.29	y	promoter	2	HAH_RS17470	HAH_5034	+	41728	43023	Glu/Leu/Phe/Val dehydrogenase
NC_015944.1	41488	41788	301	NA	6.29	y	promoter	94	HAH_RS19660	HAH_5033	+	41582	41725	rubrerythrin-like domain-containing protein
NC_015944.1	41488	41788	301	NA	6.29	y	gene	61	HAH_RS17470	HAH_5034	+	41728	43023	Glu/Leu/Phe/Val dehydrogenase
NC_015944.1	41488	41788	301	NA	6.29	y	gene	144	HAH_RS19660	HAH_5033	+	41582	41725	rubrerythrin-like domain-containing protein

## Sheet: peaks_diffBind_annotated
chr	peak_start	peak_end	width	peak_score	overlap_feature	overlap_length	locus_tag	old_locus_tag	feature_strand	feature_start	feature_end	feature_length	annotation
NC_015948.1	151336	151636	301	1.44	promoter	22	HAH_RS00810	HAH_0169	-	151420	151614	195	cold shock domain-containing protein
NC_015948.1	151336	151636	301	1.44	promoter	22	HAH_RS00815	HAH_0170	+	151776	153503	1728	ATP-dependent DNA helicase
NC_015948.1	151336	151636	301	1.44	gene	28	HAH_RS00805	HAH_0168	+	151070	151363	294	hypothetical protein
NC_015948.1	151336	151636	301	1.44	gene	195	HAH_RS00810	HAH_0169	-	151420	151614	195	cold shock domain-containing protein
NC_015948.1	151336	151636	301	1.44	intergenic	56			*
NC_015948.1	1909706	1910006	301	1.34	promoter	125	HAH_RS09580	HAH_1978	-	1909275	1909580	306	hypothetical protein
NC_015948.1	1909706	1910006	301	1.34	promoter	78	HAH_RS09585	HAH_1979	-	1909855	1909928	74	tRNA-Thr
NC_015948.1	1909706	1910006	301	1.34	gene	74	HAH_RS09585	HAH_1979	-	1909855	1909928	74	tRNA-Thr
NC_015948.1	1909706	1910006	301	1.34	intergenic	24			*
NC_015948.1	1637777	1638077	301	1.33	promoter	74	HAH_RS08195	HAH_1687	-	1637929	1638003	75	tRNA-Glu
NC_015948.1	1637777	1638077	301	1.33	gene	97	HAH_RS08190	HAH_1686	+	1636491	1637873	1383	ATP-binding protein
NC_015948.1	1637777	1638077	301	1.33	gene	75	HAH_RS08195	HAH_1687	-	1637929	1638003	75	tRNA-Glu
NC_015948.1	1637777	1638077	301	1.33	intergenic	55			*
NC_015948.1	1936884	1937184	301	1.26	promoter	69	HAH_RS09700	HAH_2002	-	1937044	1937115	72	tRNA-Ala
NC_015948.1	1936884	1937184	301	1.26	promoter	1	HAH_RS09705	HAH_2003	+	1937434	1937931	498	hypothetical protein
NC_015948.1	1936884	1937184	301	1.26	gene	72	HAH_RS09700	HAH_2002	-	1937044	1937115	72	tRNA-Ala
NC_015948.1	1936884	1937184	301	1.26	intergenic	160			*
NC_015948.1	257359	257659	301	1.22	promoter	108	HAH_RS01330	HAH_0278	-	256778	257551	774	cobalamin (vitamin B12) biosynthesis CbiX protein
NC_015948.1	257359	257659	301	1.22	promoter	108	HAH_RS01335	HAH_0279	+	257726	258214	489	cation:proton antiporter regulatory subunit
NC_015948.1	257359	257659	301	1.22	gene	193	HAH_RS01330	HAH_0278	-	256778	257551	774	cobalamin (vitamin B12) biosynthesis CbiX protein
NC_015948.1	2821663	2821963	301	1.08	promoter	43	HAH_RS14275	HAH_2936	-	2819977	2821455	1479	transporter
NC_015948.1	2821663	2821963	301	1.08	promoter	29	HAH_RS14280	HAH_2937	-	2821800	2821881	82	tRNA-Ser
NC_015948.1	2821663	2821963	301	1.08	gene	82	HAH_RS14280	HAH_2937	-	2821800	2821881	82	tRNA-Ser
NC_015948.1	2821663	2821963	301	1.08	gene	53	HAH_RS14285	HAH_2938	-	2821911	2822114	204	hypothetical protein
NC_015948.1	2821663	2821963	301	1.08	intergenic	94			*
NC_015948.1	1767341	1767641	301	0.34	promoter	28	HAH_RS08850	HAH_1822	+	1767484	1768113	630	transcriptional regulator
NC_015948.1	1767341	1767641	301	0.34	gene	115	HAH_RS08845	HAH_1821	+	1766829	1767455	627	CDP-4-dehydro-6-deoxy-D-gulose 4-reductase
NC_015948.1	1767341	1767641	301	0.34	gene	158	HAH_RS08850	HAH_1822	+	1767484	1768113	630	transcriptional regulator
NC_015948.1	1263103	1263403	301	0.32	promoter	163	HAH_RS06395	HAH_1312	+	1263266	1263721	456	type IV pilin N-terminal domain-containing protein
NC_015948.1	1263103	1263403	301	0.32	gene	138	HAH_RS06395	HAH_1312	+	1263266	1263721	456	type IV pilin N-terminal domain-containing protein
NC_015943.1	303594	303894	301	0.29	promoter	189	HAH_RS16585	HAH_4315	-	302384	303532	1149	pyruvate dehydrogenase (acetyl-transferring) E1 component subunit alpha
NC_015943.1	303594	303894	301	0.29	intergenic	112			*
NC_015948.1	2533819	2534119	301	0.14	promoter	27	HAH_RS12715	HAH_2616	+	2534343	2535578	1236	MBL fold metallo-hydrolase
NC_015948.1	2533819	2534119	301	0.14	gene	105	HAH_RS12710	HAH_2615	+	2533618	2533923	306	hypothetical protein
NC_015948.1	2533819	2534119	301	0.14	intergenic	169			*
NC_015948.1	1315389	1315689	301	-4.46	promoter	205	HAH_RS06645	HAH_1365	-	1314759	1315394	636	FAD-dependent oxidoreductase
NC_015948.1	1315389	1315689	301	-4.46	promoter	205	HAH_RS06650	HAH_1366	+	1315600	1317360	1761	2-oxoacid:acceptor oxidoreductase subunit alpha
NC_015948.1	1315389	1315689	301	-4.46	gene	6	HAH_RS06645	HAH_1365	-	1314759	1315394	636	FAD-dependent oxidoreductase
NC_015948.1	1315389	1315689	301	-4.46	gene	90	HAH_RS06650	HAH_1366	+	1315600	1317360	1761	2-oxoacid:acceptor oxidoreductase subunit alpha
NC_015948.1	2701036	2701336	301	-4.65	promoter	128	HAH_RS13650	HAH_2806	+	2701283	2701861	579	riboflavin synthase
NC_015948.1	2701036	2701336	301	-4.65	promoter	128	HAH_RS20000	HAH_2805	-	2701008	2701154	147	hypothetical protein
NC_015948.1	2701036	2701336	301	-4.65	gene	54	HAH_RS13650	HAH_2806	+	2701283	2701861	579	riboflavin synthase
NC_015948.1	2701036	2701336	301	-4.65	gene	119	HAH_RS20000	HAH_2805	-	2701008	2701154	147	hypothetical protein
NC_015948.1	1211383	1211683	301	-4.69	promoter	97	HAH_RS06155	HAH_1264	-	1211035	1211487	453	universal stress protein
NC_015948.1	1211383	1211683	301	-4.69	gene	105	HAH_RS06155	HAH_1264	-	1211035	1211487	453	universal stress protein
NC_015948.1	1211383	1211683	301	-4.69	gene	99	HAH_RS06160	HAH_1265	-	1211585	1214281	2697	phosphoenolpyruvate carboxylase
NC_015948.1	2635396	2635696	301	-5.22	promoter	191	HAH_RS13280	HAH_2729	-	2634450	2635403	954	aminopeptidase
NC_015948.1	2635396	2635696	301	-5.22	promoter	191	HAH_RS13285	HAH_2730	+	2635595	2636659	1065	type II glyceraldehyde-3-phosphate dehydrogenase
NC_015948.1	2635396	2635696	301	-5.22	gene	8	HAH_RS13280	HAH_2729	-	2634450	2635403	954	aminopeptidase
NC_015948.1	2635396	2635696	301	-5.22	gene	102	HAH_RS13285	HAH_2730	+	2635595	2636659	1065	type II glyceraldehyde-3-phosphate dehydrogenase
NC_015944.1	133666	133966	301	-5.96	promoter	114	HAH_RS17930	HAH_5129	-	132400	133779	1380	sugar porter family MFS transporter
NC_015944.1	133666	133966	301	-5.96	gene	114	HAH_RS17930	HAH_5129	-	132400	133779	1380	sugar porter family MFS transporter
NC_015944.1	133666	133966	301	-5.96	gene	73	HAH_RS17935	HAH_5130	-	133894	134373	480	universal stress protein
NC_015948.1	168781	169081	301	-6.66	promoter	74	HAH_RS19805	HAH_0188	-	168742	168879	138	hypothetical protein
NC_015948.1	168781	169081	301	-6.66	gene	128	HAH_RS00900	HAH_0189	-	168954	169139	186	hypothetical protein
NC_015948.1	168781	169081	301	-6.66	gene	99	HAH_RS19805	HAH_0188	-	168742	168879	138	hypothetical protein
NC_015948.1	1358449	1358749	301	-6.94	promoter	250	HAH_RS06895	HAH_1418	-	1357602	1358459	858	3-hydroxyacyl-CoA dehydrogenase NAD-binding domain-containing protein
NC_015948.1	1358449	1358749	301	-6.94	promoter	250	HAH_RS06900	HAH_1419	+	1358729	1359604	876	class 1 fructose-bisphosphatase
NC_015948.1	1358449	1358749	301	-6.94	gene	11	HAH_RS06895	HAH_1418	-	1357602	1358459	858	3-hydroxyacyl-CoA dehydrogenase NAD-binding domain-containing protein
NC_015948.1	1358449	1358749	301	-6.94	gene	21	HAH_RS06900	HAH_1419	+	1358729	1359604	876	class 1 fructose-bisphosphatase

## Sheet: peaks_glucose_annotated
chr	peak_start	peak_end	width	peak_score	overlap_feature	overlap_length	locus_tag	old_locus_tag	feature_strand	feature_start	feature_end	feature_length	annotation
NC_015948.1	1974923	1975223	301	8.32	promoter	8	HAH_RS09895	HAH_2041	+	1974931	1975005	75	tRNA-Val
NC_015948.1	1974923	1975223	301	8.32	promoter	133	HAH_RS09900	HAH_2042	+	1975341	1976090	750	pirin family protein
NC_015948.1	1974923	1975223	301	8.32	gene	75	HAH_RS09895	HAH_2041	+	1974931	1975005	75	tRNA-Val
NC_015948.1	1974923	1975223	301	8.32	intergenic	85			*
NC_015944.1	134268	134568	301	6.47	promoter	158	HAH_RS17935	HAH_5130	-	133894	134373	480	universal stress protein
NC_015944.1	134268	134568	301	6.47	gene	106	HAH_RS17935	HAH_5130	-	133894	134373	480	universal stress protein
NC_015944.1	134268	134568	301	6.47	gene	37	HAH_RS17940	HAH_5131	-	134532	135731	1200	ABC transporter substrate-binding protein
NC_015948.1	1382506	1382806	301	5.73	promoter	14	HAH_RS07010	HAH_1442	-	1381152	1382594	1443	amidophosphoribosyltransferase
NC_015948.1	1382506	1382806	301	5.73	gene	89	HAH_RS07010	HAH_1442	-	1381152	1382594	1443	amidophosphoribosyltransferase
NC_015948.1	1382506	1382806	301	5.73	gene	28	HAH_RS07015	HAH_1444	-	1382779	1382961	183	snRNP-like protein
NC_015948.1	1382506	1382806	301	5.73	gene	174	HAH_RS19090	HAH_1443	-	1382609	1382782	174	50S ribosomal protein L37e
NC_015948.1	2088764	2089064	301	4.89	promoter	250	HAH_RS10495	HAH_2164	+	2089045	2092146	3102	adenosylcobalamin-dependent ribonucleoside-diphosphate reductase
NC_015948.1	2088764	2089064	301	4.89	gene	20	HAH_RS10495	HAH_2164	+	2089045	2092146	3102	adenosylcobalamin-dependent ribonucleoside-diphosphate reductase
NC_015948.1	2088764	2089064	301	4.89	intergenic	31			*
NC_015948.1	2992501	2992801	301	3.6	gene	180	HAH_RS15105	HAH_3103	-	2992622	2993308	687	hypothetical protein
NC_015948.1	2992501	2992801	301	3.6	intergenic	121			*
NC_015948.1	1008022	1008322	301	3.58	promoter	190	HAH_RS05195	HAH_1068	+	1008383	1010140	1758	biosynthetic-type acetolactate synthase large subunit
NC_015948.1	1008022	1008322	301	3.58	gene	16	HAH_RS05190	HAH_1067	+	1006793	1008037	1245	2-isopropylmalate synthase
NC_015948.1	1008022	1008322	301	3.58	intergenic	95			*
NC_015948.1	260793	261093	301	3.34	promoter	209	HAH_RS01350	HAH_0282	+	261002	261196	195	DUF1427 family protein
NC_015948.1	260793	261093	301	3.34	gene	92	HAH_RS01350	HAH_0282	+	261002	261196	195	DUF1427 family protein
NC_015948.1	852300	852600	301	3.16	promoter	196	HAH_RS04405	HAH_0906	-	850488	852404	1917	beta-CASP ribonuclease aCPSF1
NC_015948.1	852300	852600	301	3.16	promoter	178	HAH_RS04410	HAH_0907	+	852673	853155	483	hypothetical protein
NC_015948.1	852300	852600	301	3.16	gene	105	HAH_RS04405	HAH_0906	-	850488	852404	1917	beta-CASP ribonuclease aCPSF1
NC_015948.1	1816900	1817200	301	2.86	promoter	63	HAH_RS09075	HAH_1870	-	1816821	1817072	252	hypothetical protein
NC_015948.1	1816900	1817200	301	2.86	gene	173	HAH_RS09075	HAH_1870	-	1816821	1817072	252	hypothetical protein
NC_015948.1	1816900	1817200	301	2.86	gene	65	HAH_RS09080	HAH_1871	-	1817136	1817531	396	hypothetical protein
NC_015948.1	211756	212056	301	2.74	promoter	110	HAH_RS01100	HAH_0230	-	211749	211946	198	hypothetical protein
NC_015948.1	211756	212056	301	2.74	promoter	110	HAH_RS01105	HAH_0231	+	212195	212503	309	non-histone chromosomal MC1 family protein
NC_015948.1	211756	212056	301	2.74	gene	191	HAH_RS01100	HAH_0230	-	211749	211946	198	hypothetical protein
NC_015948.1	229708	230008	301	2.63	promoter	128	HAH_RS01205	HAH_0251	-	229049	229726	678	hypothetical protein
NC_015948.1	229708	230008	301	2.63	promoter	7	HAH_RS19815	HAH_0252	-	229855	230001	147	hypothetical protein
NC_015948.1	229708	230008	301	2.63	gene	19	HAH_RS01205	HAH_0251	-	229049	229726	678	hypothetical protein
NC_015948.1	229708	230008	301	2.63	gene	147	HAH_RS19815	HAH_0252	-	229855	230001	147	hypothetical protein
NC_015948.1	91352	91652	301	2.5	promoter	118	HAH_RS00470	HAH_0098	-	89787	91388	1602	DUF1508 domain-containing protein
NC_015948.1	91352	91652	301	2.5	promoter	118	HAH_RS00475	HAH_0099	+	91507	92856	1350	ATP-binding protein
NC_015948.1	91352	91652	301	2.5	gene	37	HAH_RS00470	HAH_0098	-	89787	91388	1602	DUF1508 domain-containing protein
NC_015948.1	91352	91652	301	2.5	gene	146	HAH_RS00475	HAH_0099	+	91507	92856	1350	ATP-binding protein
NC_015948.1	810368	810668	301	2.49	promoter	157	HAH_RS04175	HAH_0858	+	810525	810887	363	50S ribosomal protein L7Ae
NC_015948.1	810368	810668	301	2.49	gene	144	HAH_RS04175	HAH_0858	+	810525	810887	363	50S ribosomal protein L7Ae
NC_015948.1	388076	388376	301	2.45	promoter	17	HAH_RS01995	HAH_0415	-	387262	388359	1098	hypothetical protein
NC_015948.1	388076	388376	301	2.45	promoter	17	HAH_RS02000	HAH_0416	+	388514	389746	1233	hypothetical protein
NC_015948.1	388076	388376	301	2.45	gene	284	HAH_RS01995	HAH_0415	-	387262	388359	1098	hypothetical protein
NC_015948.1	1722976	1723276	301	2.07	promoter	87	HAH_RS08615	HAH_1775	-	1722380	1723105	726	ribosome assembly factor SBDS
NC_015948.1	1722976	1723276	301	2.07	gene	130	HAH_RS08615	HAH_1775	-	1722380	1723105	726	ribosome assembly factor SBDS
NC_015948.1	1722976	1723276	301	2.07	gene	84	HAH_RS08620	HAH_1776	-	1723193	1723969	777	archaeal proteasome endopeptidase complex subunit alpha
NC_015948.1	247700	248000	301	2.06	gene	301	HAH_RS01295	HAH_0271	-	247658	248371	714	CbtA family protein
NC_015948.1	1928031	1928331	301	2.03	promoter	134	HAH_RS09660	HAH_1994	-	1927636	1928076	441	TIGR04206 family protein
NC_015948.1	1928031	1928331	301	2.03	gene	46	HAH_RS09660	HAH_1994	-	1927636	1928076	441	TIGR04206 family protein
NC_015948.1	1928031	1928331	301	2.03	gene	121	HAH_RS09665	HAH_1995	-	1928211	1929320	1110	GTP-binding protein
NC_015948.1	2855407	2855707	301	2.02	promoter	61	HAH_RS14435	HAH_2968	+	2855510	2856694	1185	outer membrane lipoprotein carrier protein LolA
NC_015948.1	2855407	2855707	301	2.02	gene	42	HAH_RS14430	HAH_2967	+	2854642	2855448	807	outer membrane lipoprotein carrier protein LolA
NC_015948.1	2855407	2855707	301	2.02	gene	198	HAH_RS14435	HAH_2968	+	2855510	2856694	1185	outer membrane lipoprotein carrier protein LolA
NC_015948.1	612408	612708	301	1.96	gene	91	HAH_RS03140	HAH_0646	+	612271	612498	228	hypothetical protein
NC_015948.1	612408	612708	301	1.96	gene	71	HAH_RS03145	HAH_0647	-	612638	613900	1263	isocitrate dehydrogenase (NADP(+))
NC_015948.1	612408	612708	301	1.96	intergenic	139			*
NC_015948.1	2731521	2731821	301	1.87	gene	301	HAH_RS13815	HAH_2841	-	2730814	2732079	1266	translation elongation factor EF-1 subunit alpha
NC_015948.1	2013870	2014170	301	1.87	promoter	90	HAH_RS10085	HAH_2081	-	2013691	2014062	372	30S ribosomal protein S8e
NC_015948.1	2013870	2014170	301	1.87	promoter	90	HAH_RS10090	HAH_2082	+	2014153	2014593	441	DUF2240 family protein
NC_015948.1	2013870	2014170	301	1.87	gene	193	HAH_RS10085	HAH_2081	-	2013691	2014062	372	30S ribosomal protein S8e
NC_015948.1	2013870	2014170	301	1.87	gene	18	HAH_RS10090	HAH_2082	+	2014153	2014593	441	DUF2240 family protein
NC_015948.1	1723941	1724241	301	1.81	promoter	2	HAH_RS08620	HAH_1776	-	1723193	1723969	777	archaeal proteasome endopeptidase complex subunit alpha
NC_015948.1	1723941	1724241	301	1.81	gene	29	HAH_RS08620	HAH_1776	-	1723193	1723969	777	archaeal proteasome endopeptidase complex subunit alpha
NC_015948.1	1723941	1724241	301	1.81	gene	270	HAH_RS08625	HAH_1777	-	1723972	1724457	486	Rpp14/Pop5 family protein
NC_015948.1	2509594	2509894	301	1.8	gene	140	HAH_RS12580	HAH_2589	+	2509176	2509733	558	cysteine hydrolase
NC_015948.1	2509594	2509894	301	1.8	gene	113	HAH_RS12585	HAH_2590	-	2509782	2510045	264	winged helix-turn-helix domain-containing protein
NC_015948.1	2509594	2509894	301	1.8	intergenic	48			*
NC_015948.1	143491	143791	301	1.77	promoter	93	HAH_RS00755	HAH_0157	-	142016	143698	1683	TCP-1/cpn60 chaperonin family protein
NC_015948.1	143491	143791	301	1.77	gene	208	HAH_RS00755	HAH_0157	-	142016	143698	1683	TCP-1/cpn60 chaperonin family protein
NC_015948.1	2117	2417	301	1.74	promoter	119	HAH_RS00010	HAH_0002	-	1645	2298	654	S26 family signal peptidase
NC_015948.1	2117	2417	301	1.74	gene	182	HAH_RS00010	HAH_0002	-	1645	2298	654	S26 family signal peptidase
NC_015948.1	2905792	2906092	301	1.7	promoter	55	HAH_RS14720	HAH_3025	-	2905417	2906037	621	hypothetical protein
NC_015948.1	2905792	2906092	301	1.7	promoter	55	HAH_RS14725	HAH_3026	+	2906181	2908268	2088	(Fe-S)-binding protein
NC_015948.1	2905792	2906092	301	1.7	gene	246	HAH_RS14720	HAH_3025	-	2905417	2906037	621	hypothetical protein
NC_015948.1	113795	114095	301	1.45	promoter	36	HAH_RS00600	HAH_0126	-	113306	113917	612	hypothetical protein
NC_015948.1	113795	114095	301	1.45	gene	123	HAH_RS00600	HAH_0126	-	113306	113917	612	hypothetical protein
NC_015948.1	113795	114095	301	1.45	gene	142	HAH_RS00605	HAH_0127	-	113954	114850	897	alpha/beta hydrolase
NC_015948.1	2982022	2982322	301	1.4	promoter	77	HAH_RS15065	HAH_3093	+	2982099	2982314	216	hypothetical protein
NC_015948.1	2982022	2982322	301	1.4	gene	216	HAH_RS15065	HAH_3093	+	2982099	2982314	216	hypothetical protein
NC_015948.1	2982022	2982322	301	1.4	intergenic	8			*
NC_015948.1	2890244	2890544	301	1.37	promoter	88	HAH_RS14615	HAH_3004	-	2889416	2890456	1041	TAXI family TRAP transporter solute-binding subunit
NC_015948.1	2890244	2890544	301	1.37	gene	213	HAH_RS14615	HAH_3004	-	2889416	2890456	1041	TAXI family TRAP transporter solute-binding subunit
NC_015948.1	3067	3367	301	1.32	promoter	88	HAH_RS00015	HAH_0003	-	2427	3137	711	S26 family signal peptidase
NC_015948.1	3067	3367	301	1.32	promoter	88	HAH_RS00020	HAH_0004	+	3226	4794	1569	DNA-directed DNA polymerase II small subunit
NC_015948.1	3067	3367	301	1.32	gene	71	HAH_RS00015	HAH_0003	-	2427	3137	711	S26 family signal peptidase
NC_015948.1	3067	3367	301	1.32	gene	142	HAH_RS00020	HAH_0004	+	3226	4794	1569	DNA-directed DNA polymerase II small subunit
NC_015948.1	84483	84783	301	1.2	promoter	87	HAH_RS00445	HAH_0092	+	84570	86474	1905	cation:proton antiporter
NC_015948.1	84483	84783	301	1.2	gene	214	HAH_RS00445	HAH_0092	+	84570	86474	1905	cation:proton antiporter
NC_015948.1	2836526	2836826	301	1.09	gene	301	HAH_RS14360	HAH_2953	-	2836510	2837661	1152	hypothetical protein
NC_015948.1	2983676	2983976	301	1	promoter	42	HAH_RS15070	HAH_3094	-	2982348	2983934	1587	phosphoglycerate dehydrogenase
NC_015948.1	2983676	2983976	301	1	gene	259	HAH_RS15070	HAH_3094	-	2982348	2983934	1587	phosphoglycerate dehydrogenase

## Sheet: peaks_noglucose_annotated
chr	peak_start	peak_end	width	peak_score	overlap_feature	overlap_length	locus_tag	old_locus_tag	feature_strand	feature_start	feature_end	feature_length	annotation
NC_015948.1	2563447	2563747	301	121.07	intergenic	301			*
NC_015943.1	325159	325459	301	92.46	promoter	104	HAH_RS16670	HAH_4332	-	323954	325012	1059	glucose 1-dehydrogenase
NC_015943.1	325159	325459	301	92.46	intergenic	197			*
NC_015948.1	832252	832552	301	47.56	promoter	217	HAH_RS04315	HAH_0887	+	832469	833395	927	cysteine synthase A
NC_015948.1	832252	832552	301	47.56	gene	84	HAH_RS04315	HAH_0887	+	832469	833395	927	cysteine synthase A
NC_015943.1	181705	182005	301	33.37	promoter	121	HAH_RS16015	HAH_4198	-	179983	181575	1593	Hsp70 family protein
NC_015943.1	181705	182005	301	33.37	promoter	222	HAH_RS16020		+	181927	182220	294	hypothetical protein
NC_015943.1	181705	182005	301	33.37	gene	79	HAH_RS16020		+	181927	182220	294	hypothetical protein
NC_015948.1	2237448	2237748	301	30.84	promoter	121	HAH_RS11270	HAH_2323	+	2237674	2239983	2310	phosphoenolpyruvate synthase
NC_015948.1	2237448	2237748	301	30.84	gene	105	HAH_RS11265	HAH_2322	+	2236641	2237552	912	PhzF family phenazine biosynthesis protein
NC_015948.1	2237448	2237748	301	30.84	gene	75	HAH_RS11270	HAH_2323	+	2237674	2239983	2310	phosphoenolpyruvate synthase
NC_015943.1	145321	145621	301	27.17	promoter	250	HAH_RS15890	HAH_4167	-	143197	145359	2163	type I-B CRISPR-associated protein Cas8b/Csh1
NC_015943.1	145321	145621	301	27.17	gene	39	HAH_RS15890	HAH_4167	-	143197	145359	2163	type I-B CRISPR-associated protein Cas8b/Csh1
NC_015943.1	145321	145621	301	27.17	intergenic	12			*
NC_015943.1	84291	84591	301	18.41	promoter	210	HAH_RS15530		-	83863	84381	519	PH domain-containing protein
NC_015943.1	84291	84591	301	18.41	promoter	30	HAH_RS15535	HAH_4094	+	84812	85057	246	antitoxin VapB family protein
NC_015943.1	84291	84591	301	18.41	gene	91	HAH_RS15530		-	83863	84381	519	PH domain-containing protein
NC_015943.1	135345	135645	301	16.39	intergenic	301			*
NC_015948.1	2143912	2144212	301	11.46	promoter	134	HAH_RS10790	HAH_2224	+	2144329	2145297	969	hypothetical protein
NC_015948.1	2143912	2144212	301	11.46	intergenic	167			*
NC_015948.1	2921013	2921313	301	11.22	promoter	119	HAH_RS14795	HAH_3040	+	2921177	2922535	1359	substrate-binding protein
NC_015948.1	2921013	2921313	301	11.22	gene	45	HAH_RS14790	HAH_3039	+	2920599	2921057	459	Lrp/AsnC family transcriptional regulator
NC_015948.1	2921013	2921313	301	11.22	gene	137	HAH_RS14795	HAH_3040	+	2921177	2922535	1359	substrate-binding protein
NC_015943.1	87839	88139	301	10.85	gene	89	HAH_RS15555	HAH_4098	+	87670	87927	258	hypothetical protein
NC_015943.1	87839	88139	301	10.85	intergenic	212			*
NC_015943.1	193272	193572	301	10.52	gene	145	HAH_RS16080		+	193096	193416	321	hypothetical protein
NC_015943.1	193272	193572	301	10.52	gene	57	HAH_RS16085	HAH_4211	-	193516	194535	1020	hypothetical protein
NC_015943.1	193272	193572	301	10.52	intergenic	99			*
NC_015948.1	959806	960106	301	8.39	promoter	102	HAH_RS04915	HAH_1011	-	959492	959872	381	CBS domain-containing protein
NC_015948.1	959806	960106	301	8.39	promoter	102	HAH_RS04920	HAH_1012	+	959975	961084	1110	Gfo/Idh/MocA family oxidoreductase
NC_015948.1	959806	960106	301	8.39	gene	67	HAH_RS04915	HAH_1011	-	959492	959872	381	CBS domain-containing protein
NC_015948.1	959806	960106	301	8.39	gene	132	HAH_RS04920	HAH_1012	+	959975	961084	1110	Gfo/Idh/MocA family oxidoreductase
NC_015944.1	41488	41788	301	6.29	promoter	94	HAH_RS17470	HAH_5034	+	41728	43023	1296	Glu/Leu/Phe/Val dehydrogenase
NC_015944.1	41488	41788	301	6.29	promoter	2	HAH_RS17470	HAH_5034	+	41728	43023	1296	Glu/Leu/Phe/Val dehydrogenase
NC_015944.1	41488	41788	301	6.29	promoter	94	HAH_RS19660	HAH_5033	+	41582	41725	144	rubrerythrin-like domain-containing protein
NC_015944.1	41488	41788	301	6.29	gene	61	HAH_RS17470	HAH_5034	+	41728	43023	1296	Glu/Leu/Phe/Val dehydrogenase
NC_015944.1	41488	41788	301	6.29	gene	144	HAH_RS19660	HAH_5033	+	41582	41725	144	rubrerythrin-like domain-containing protein
NC_015948.1	1985890	1986190	301	2.36	promoter	144	HAH_RS09955	HAH_2053	-	1983672	1985783	2112	glycoside hydrolase family 32 protein
NC_015948.1	1985890	1986190	301	2.36	intergenic	157			*
NC_015948.1	2367009	2367309	301	2.08	promoter	145	HAH_RS11890	HAH_2451	-	2366670	2366903	234	HTH domain-containing protein
NC_015948.1	2367009	2367309	301	2.08	gene	94	HAH_RS11895	HAH_2452	-	2367216	2368031	816	MarR family transcriptional regulator
NC_015948.1	2367009	2367309	301	2.08	intergenic	62			*
NC_015948.1	45671	45971	301	2.02	promoter	142	HAH_RS00235	HAH_0049	-	44684	45829	1146	BMP family protein
NC_015948.1	45671	45971	301	2.02	promoter	142	HAH_RS00240	HAH_0050	+	45986	49513	3528	helix-turn-helix domain-containing protein
NC_015948.1	45671	45971	301	2.02	gene	159	HAH_RS00235	HAH_0049	-	44684	45829	1146	BMP family protein
NC_015948.1	393308	393608	301	1.98	promoter	150	HAH_RS02020	HAH_0420	+	393458	393721	264	F0F1 ATP synthase subunit C
NC_015948.1	393308	393608	301	1.98	gene	151	HAH_RS02020	HAH_0420	+	393458	393721	264	F0F1 ATP synthase subunit C
NC_015944.1	56620	56920	301	1.98	promoter	138	HAH_RS17505	HAH_5041	-	54502	56553	2052	formate dehydrogenase subunit alpha
NC_015944.1	56620	56920	301	1.98	promoter	138	HAH_RS17510	HAH_5042	+	56758	58671	1914	right-handed parallel beta-helix repeat-containing protein
NC_015944.1	56620	56920	301	1.98	gene	163	HAH_RS17510	HAH_5042	+	56758	58671	1914	right-handed parallel beta-helix repeat-containing protein
NC_015948.1	774909	775209	301	1.95	promoter	95	HAH_RS04010	HAH_0822	+	775004	775088	85	tRNA-Leu
NC_015948.1	774909	775209	301	1.95	promoter	95	HAH_RS04015	HAH_0823	+	775113	775463	351	50S ribosomal protein L18e
NC_015948.1	774909	775209	301	1.95	promoter	24	HAH_RS04015	HAH_0823	+	775113	775463	351	50S ribosomal protein L18e
NC_015948.1	774909	775209	301	1.95	gene	85	HAH_RS04010	HAH_0822	+	775004	775088	85	tRNA-Leu
NC_015948.1	774909	775209	301	1.95	gene	97	HAH_RS04015	HAH_0823	+	775113	775463	351	50S ribosomal protein L18e
NC_015948.1	2146809	2147109	301	1.83	promoter	196	HAH_RS10795	HAH_2225	-	2145372	2146880	1509	2-isopropylmalate synthase
NC_015948.1	2146809	2147109	301	1.83	gene	72	HAH_RS10795	HAH_2225	-	2145372	2146880	1509	2-isopropylmalate synthase
NC_015948.1	2146809	2147109	301	1.83	gene	33	HAH_RS10800	HAH_2226	-	2147077	2147421	345	DUF192 domain-containing protein
NC_015948.1	2110323	2110623	301	1.75	promoter	9	HAH_RS10580	HAH_2182	-	2106723	2110310	3588	chromosome segregation protein SMC
NC_015948.1	2110323	2110623	301	1.75	gene	292	HAH_RS10585	HAH_2183	-	2110332	2110634	303	hypothetical protein
NC_015948.1	28001	28301	301	1.66	promoter	125	HAH_RS00150	HAH_0030	-	27663	27947	285	hypothetical protein
NC_015948.1	28001	28301	301	1.66	promoter	125	HAH_RS00155	HAH_0031	+	28126	29070	945	replication protein A
NC_015948.1	28001	28301	301	1.66	gene	176	HAH_RS00155	HAH_0031	+	28126	29070	945	replication protein A
NC_015948.1	137625	137925	301	1.55	promoter	138	HAH_RS00720	HAH_0150	-	137242	137787	546	MaoC family dehydratase
NC_015948.1	137625	137925	301	1.55	promoter	88	HAH_RS00725	HAH_0151	+	138088	138387	300	AbrB/MazE/SpoVT family DNA-binding domain-containing protein
NC_015948.1	137625	137925	301	1.55	gene	163	HAH_RS00720	HAH_0150	-	137242	137787	546	MaoC family dehydratase
NC_015948.1	2570068	2570368	301	1.01	promoter	124	HAH_RS20105		-	2569969	2570244	276	2Fe-2S iron-sulfur cluster-binding protein
NC_015948.1	2570068	2570368	301	1.01	gene	177	HAH_RS20105		-	2569969	2570244	276	2Fe-2S iron-sulfur cluster-binding protein
NC_015948.1	98920	99220	301	0.85	gene	301	HAH_RS00515	HAH_0108	+	98686	99264	579	DNA-directed RNA polymerase

## Sheet: peaks_shared_annotated
chr	peak_start	peak_end	width	peak_score	overlap_feature	overlap_length	locus_tag	old_locus_tag	feature_strand	feature_start	feature_end	feature_length	annotation
NC_015948.1	1358453	1358753	301	213.66	promoter	250	HAH_RS06895	HAH_1418	-	1357602	1358459	858	3-hydroxyacyl-CoA dehydrogenase NAD-binding domain-containing protein
NC_015948.1	1358453	1358753	301	213.66	promoter	250	HAH_RS06900	HAH_1419	+	1358729	1359604	876	class 1 fructose-bisphosphatase
NC_015948.1	1358453	1358753	301	213.66	gene	7	HAH_RS06895	HAH_1418	-	1357602	1358459	858	3-hydroxyacyl-CoA dehydrogenase NAD-binding domain-containing protein
NC_015948.1	1358453	1358753	301	213.66	gene	25	HAH_RS06900	HAH_1419	+	1358729	1359604	876	class 1 fructose-bisphosphatase
NC_015948.1	168783	169083	301	154.1	promoter	74	HAH_RS19805	HAH_0188	-	168742	168879	138	hypothetical protein
NC_015948.1	168783	169083	301	154.1	gene	130	HAH_RS00900	HAH_0189	-	168954	169139	186	hypothetical protein
NC_015948.1	168783	169083	301	154.1	gene	97	HAH_RS19805	HAH_0188	-	168742	168879	138	hypothetical protein
NC_015944.1	133668	133968	301	85.71	promoter	114	HAH_RS17930	HAH_5129	-	132400	133779	1380	sugar porter family MFS transporter
NC_015944.1	133668	133968	301	85.71	gene	112	HAH_RS17930	HAH_5129	-	132400	133779	1380	sugar porter family MFS transporter
NC_015944.1	133668	133968	301	85.71	gene	75	HAH_RS17935	HAH_5130	-	133894	134373	480	universal stress protein
NC_015944.1	20815	21115	301	50.55	promoter	250	HAH_RS17395	HAH_5018	+	21094	22329	1236	tyrosine-type recombinase/integrase
NC_015944.1	20815	21115	301	50.55	gene	22	HAH_RS17395	HAH_5018	+	21094	22329	1236	tyrosine-type recombinase/integrase
NC_015944.1	20815	21115	301	50.55	intergenic	29			*
NC_015948.1	1315394	1315694	301	49.84	promoter	205	HAH_RS06645	HAH_1365	-	1314759	1315394	636	FAD-dependent oxidoreductase
NC_015948.1	1315394	1315694	301	49.84	promoter	205	HAH_RS06650	HAH_1366	+	1315600	1317360	1761	2-oxoacid:acceptor oxidoreductase subunit alpha
NC_015948.1	1315394	1315694	301	49.84	gene	1	HAH_RS06645	HAH_1365	-	1314759	1315394	636	FAD-dependent oxidoreductase
NC_015948.1	1315394	1315694	301	49.84	gene	95	HAH_RS06650	HAH_1366	+	1315600	1317360	1761	2-oxoacid:acceptor oxidoreductase subunit alpha
NC_015943.1	150077	150377	301	47	intergenic	301			*
NC_015948.1	1607406	1607706	301	45.79	promoter	139	HAH_RS19100	HAH_1665	+	1607798	1609324	1527	flippase
NC_015948.1	1607406	1607706	301	45.79	promoter	139	HAH_RS19485	HAH_1664	-	1605771	1607567	1797	hypothetical protein
NC_015948.1	1607406	1607706	301	45.79	gene	162	HAH_RS19485	HAH_1664	-	1605771	1607567	1797	hypothetical protein
NC_015948.1	1211388	1211688	301	39.81	promoter	97	HAH_RS06155	HAH_1264	-	1211035	1211487	453	universal stress protein
NC_015948.1	1211388	1211688	301	39.81	gene	100	HAH_RS06155	HAH_1264	-	1211035	1211487	453	universal stress protein
NC_015948.1	1211388	1211688	301	39.81	gene	104	HAH_RS06160	HAH_1265	-	1211585	1214281	2697	phosphoenolpyruvate carboxylase
NC_015948.1	2635392	2635692	301	37.36	promoter	191	HAH_RS13280	HAH_2729	-	2634450	2635403	954	aminopeptidase
NC_015948.1	2635392	2635692	301	37.36	promoter	191	HAH_RS13285	HAH_2730	+	2635595	2636659	1065	type II glyceraldehyde-3-phosphate dehydrogenase
NC_015948.1	2635392	2635692	301	37.36	gene	12	HAH_RS13280	HAH_2729	-	2634450	2635403	954	aminopeptidase
NC_015948.1	2635392	2635692	301	37.36	gene	98	HAH_RS13285	HAH_2730	+	2635595	2636659	1065	type II glyceraldehyde-3-phosphate dehydrogenase
NC_015948.1	1936856	1937156	301	35.59	promoter	41	HAH_RS09700	HAH_2002	-	1937044	1937115	72	tRNA-Ala
NC_015948.1	1936856	1937156	301	35.59	gene	72	HAH_RS09700	HAH_2002	-	1937044	1937115	72	tRNA-Ala
NC_015948.1	1936856	1937156	301	35.59	intergenic	188			*
NC_015948.1	2021006	2021306	301	25.78	promoter	71	HAH_RS10135	HAH_2091	-	2019903	2020898	996	anthranilate phosphoribosyltransferase
NC_015948.1	2021006	2021306	301	25.78	promoter	71	HAH_RS10140	HAH_2092	+	2021077	2021151	75	tRNA-Val
NC_015948.1	2021006	2021306	301	25.78	promoter	122	HAH_RS10145	HAH_2094	+	2021435	2021788	354	hypothetical protein
NC_015948.1	2021006	2021306	301	25.78	gene	75	HAH_RS10140	HAH_2092	+	2021077	2021151	75	tRNA-Val
NC_015948.1	2021006	2021306	301	25.78	intergenic	33			*
NC_015948.1	1648480	1648780	301	20.9	promoter	148	HAH_RS08250	HAH_1700	+	1648883	1649104	222	DNA-3-methyladenine glycosylase 2 family protein
NC_015948.1	1648480	1648780	301	20.9	intergenic	153			*
NC_015948.1	2701027	2701327	301	18.73	promoter	128	HAH_RS13650	HAH_2806	+	2701283	2701861	579	riboflavin synthase
NC_015948.1	2701027	2701327	301	18.73	promoter	128	HAH_RS20000	HAH_2805	-	2701008	2701154	147	hypothetical protein
NC_015948.1	2701027	2701327	301	18.73	gene	45	HAH_RS13650	HAH_2806	+	2701283	2701861	579	riboflavin synthase
NC_015948.1	2701027	2701327	301	18.73	gene	128	HAH_RS20000	HAH_2805	-	2701008	2701154	147	hypothetical protein
NC_015948.1	1727021	1727321	301	17.37	promoter	45	HAH_RS08645	HAH_1781	-	1726630	1726815	186	hypothetical protein
NC_015948.1	1727021	1727321	301	17.37	promoter	113	HAH_RS08650	HAH_1782	+	1727459	1728028	570	NUDIX domain-containing protein
NC_015948.1	1727021	1727321	301	17.37	intergenic	143			*
NC_015948.1	1637772	1638072	301	17.15	promoter	69	HAH_RS08195	HAH_1687	-	1637929	1638003	75	tRNA-Glu
NC_015948.1	1637772	1638072	301	17.15	gene	102	HAH_RS08190	HAH_1686	+	1636491	1637873	1383	ATP-binding protein
NC_015948.1	1637772	1638072	301	17.15	gene	75	HAH_RS08195	HAH_1687	-	1637929	1638003	75	tRNA-Glu
NC_015948.1	1637772	1638072	301	17.15	intergenic	55			*
NC_015948.1	1714280	1714580	301	14.29	promoter	4	HAH_RS08575	HAH_1767	+	1714284	1714520	237	UPF0058 family protein
NC_015948.1	1714280	1714580	301	14.29	gene	237	HAH_RS08575	HAH_1767	+	1714284	1714520	237	UPF0058 family protein
NC_015948.1	1714280	1714580	301	14.29	intergenic	60			*
NC_015944.1	392186	392486	301	12.7	promoter	155	HAH_RS19010		-	392050	392331	282	winged helix-turn-helix domain-containing protein
NC_015944.1	392186	392486	301	12.7	gene	146	HAH_RS19010		-	392050	392331	282	winged helix-turn-helix domain-containing protein
NC_015948.1	1636292	1636592	301	11.95	promoter	199	HAH_RS08190	HAH_1686	+	1636491	1637873	1383	ATP-binding protein
NC_015948.1	1636292	1636592	301	11.95	promoter	154	HAH_RS19505		-	1636140	1636195	56	tRNA-OTHER
NC_015948.1	1636292	1636592	301	11.95	gene	102	HAH_RS08190	HAH_1686	+	1636491	1637873	1383	ATP-binding protein
NC_015948.1	696069	696369	301	11.3	promoter	67	HAH_RS03585	HAH_0738	+	696136	696210	75	tRNA-Met
NC_015948.1	696069	696369	301	11.3	gene	75	HAH_RS03585	HAH_0738	+	696136	696210	75	tRNA-Met
NC_015948.1	696069	696369	301	11.3	gene	13	HAH_RS03590	HAH_0739	-	696357	696821	465	hypothetical protein
NC_015948.1	696069	696369	301	11.3	intergenic	146			*
NC_015948.1	2082215	2082515	301	10.83	promoter	12	HAH_RS10450	HAH_2155	-	2081131	2081976	846	RNA methyltransferase
NC_015948.1	2082215	2082515	301	10.83	promoter	111	HAH_RS10455	HAH_2156	+	2082326	2082397	72	tRNA-Gly
NC_015948.1	2082215	2082515	301	10.83	promoter	61	HAH_RS10460	HAH_2157	+	2082705	2083355	651	DUF1508 domain-containing protein
NC_015948.1	2082215	2082515	301	10.83	gene	72	HAH_RS10455	HAH_2156	+	2082326	2082397	72	tRNA-Gly
NC_015948.1	2082215	2082515	301	10.83	intergenic	57			*
NC_015948.1	2260194	2260494	301	10.01	promoter	212	HAH_RS11375	HAH_2345	+	2260406	2261296	891	coiled-coil protein
NC_015948.1	2260194	2260494	301	10.01	gene	89	HAH_RS11375	HAH_2345	+	2260406	2261296	891	coiled-coil protein
NC_015943.1	457591	457891	301	9.21	promoter	92	HAH_RS17175	HAH_4436	-	457238	457432	195	IS6 family transposase
NC_015943.1	457591	457891	301	9.21	promoter	223	HAH_RS17180	HAH_4437	+	457814	459262	1449	cytochrome ubiquinol oxidase subunit I
NC_015943.1	457591	457891	301	9.21	gene	78	HAH_RS17180	HAH_4437	+	457814	459262	1449	cytochrome ubiquinol oxidase subunit I
NC_015948.1	522190	522490	301	8.13	promoter	81	HAH_RS02680	HAH_0553	+	522276	522349	74	tRNA-Ile
NC_015948.1	522190	522490	301	8.13	gene	5	HAH_RS02675	HAH_0552	+	521637	522194	558	membrane protein FxsA
NC_015948.1	522190	522490	301	8.13	gene	74	HAH_RS02680	HAH_0553	+	522276	522349	74	tRNA-Ile
NC_015948.1	522190	522490	301	8.13	intergenic	141			*
NC_015948.1	1557247	1557547	301	7.78	promoter	30	HAH_RS07875	HAH_1621	+	1557768	1558487	720	hypothetical protein
NC_015948.1	1557247	1557547	301	7.78	intergenic	271			*
NC_015948.1	1475867	1476167	301	7.54	promoter	143	HAH_RS07520	HAH_1547	-	1474983	1475759	777	DUF1724 domain-containing protein
NC_015948.1	1475867	1476167	301	7.54	intergenic	158			*
NC_015943.1	263088	263388	301	7.53	gene	40	HAH_RS16405	HAH_4278	-	263349	263879	531	GNAT family N-acetyltransferase
NC_015943.1	263088	263388	301	7.53	intergenic	261			*
NC_015948.1	1820360	1820660	301	7.31	promoter	178	HAH_RS09090	HAH_1873	-	1820168	1820473	306	hypothetical protein
NC_015948.1	1820360	1820660	301	7.31	promoter	178	HAH_RS09095	HAH_1874	+	1820652	1822028	1377	adenylosuccinate synthase
NC_015948.1	1820360	1820660	301	7.31	gene	114	HAH_RS09090	HAH_1873	-	1820168	1820473	306	hypothetical protein
NC_015948.1	1820360	1820660	301	7.31	gene	9	HAH_RS09095	HAH_1874	+	1820652	1822028	1377	adenylosuccinate synthase
NC_015948.1	1398938	1399238	301	7.02	promoter	80	HAH_RS07105	HAH_1462	-	1398324	1399019	696	molybdopterin-binding protein
NC_015948.1	1398938	1399238	301	7.02	promoter	64	HAH_RS07105	HAH_1462	-	1398324	1399019	696	molybdopterin-binding protein
NC_015948.1	1398938	1399238	301	7.02	promoter	64	HAH_RS07110	HAH_1463	-	1399100	1399174	75	tRNA-Glu
NC_015948.1	1398938	1399238	301	7.02	gene	82	HAH_RS07105	HAH_1462	-	1398324	1399019	696	molybdopterin-binding protein
NC_015948.1	1398938	1399238	301	7.02	gene	75	HAH_RS07110	HAH_1463	-	1399100	1399174	75	tRNA-Glu
NC_015948.1	2165476	2165776	301	6.73	promoter	2	HAH_RS10910	HAH_2248	-	2165325	2165519	195	cold-shock protein
NC_015948.1	2165476	2165776	301	6.73	promoter	53	HAH_RS10910	HAH_2248	-	2165325	2165519	195	cold-shock protein
NC_015948.1	2165476	2165776	301	6.73	promoter	60	HAH_RS10915	HAH_2249	-	2165522	2165716	195	cold-shock protein
NC_015948.1	2165476	2165776	301	6.73	promoter	60	HAH_RS10920	HAH_2250	+	2165832	2166758	927	polyprenyl diphosphate synthase
NC_015948.1	2165476	2165776	301	6.73	gene	44	HAH_RS10910	HAH_2248	-	2165325	2165519	195	cold-shock protein
NC_015948.1	2165476	2165776	301	6.73	gene	195	HAH_RS10915	HAH_2249	-	2165522	2165716	195	cold-shock protein
NC_015948.1	1337017	1337317	301	6.58	promoter	103	HAH_RS06775	HAH_1391	-	1335406	1336869	1464	DHH family phosphoesterase
NC_015948.1	1337017	1337317	301	6.58	promoter	108	HAH_RS06780	HAH_1392	+	1337125	1337198	74	tRNA-Lys
NC_015948.1	1337017	1337317	301	6.58	gene	74	HAH_RS06780	HAH_1392	+	1337125	1337198	74	tRNA-Lys
NC_015948.1	1337017	1337317	301	6.58	intergenic	119			*
NC_015948.1	934744	935044	301	6.54	promoter	180	HAH_RS04775	HAH_0983	-	933213	934673	1461	trehalose-6-phosphate synthase
NC_015948.1	934744	935044	301	6.54	promoter	250	HAH_RS04780	HAH_0984	+	935003	935695	693	DUF115 domain-containing protein
NC_015948.1	934744	935044	301	6.54	gene	42	HAH_RS04780	HAH_0984	+	935003	935695	693	DUF115 domain-containing protein
NC_015943.1	303592	303892	301	6.53	promoter	191	HAH_RS16585	HAH_4315	-	302384	303532	1149	pyruvate dehydrogenase (acetyl-transferring) E1 component subunit alpha
NC_015943.1	303592	303892	301	6.53	intergenic	110			*
NC_015948.1	1872719	1873019	301	6.24	promoter	74	HAH_RS09350	HAH_1932	+	1872851	1872925	75	tRNA-Arg
NC_015948.1	1872719	1873019	301	6.24	gene	58	HAH_RS09345	HAH_1930	+	1872501	1872776	276	DUF5798 family protein
NC_015948.1	1872719	1873019	301	6.24	gene	75	HAH_RS09350	HAH_1932	+	1872851	1872925	75	tRNA-Arg
NC_015948.1	1872719	1873019	301	6.24	intergenic	94			*
NC_015944.1	37907	38207	301	5.92	promoter	174	HAH_RS17460	HAH_5030	-	36577	37830	1254	Glu/Leu/Phe/Val dehydrogenase
NC_015944.1	37907	38207	301	5.92	intergenic	127			*
NC_015948.1	529650	529950	301	5.8	promoter	19	HAH_RS02725	HAH_0562	-	529572	529931	360	PadR family transcriptional regulator
NC_015948.1	529650	529950	301	5.8	gene	282	HAH_RS02725	HAH_0562	-	529572	529931	360	PadR family transcriptional regulator
NC_015948.1	2955224	2955524	301	5.7	promoter	140	HAH_RS14930	HAH_3066	-	2954682	2955113	432	universal stress protein
NC_015948.1	2955224	2955524	301	5.7	promoter	130	HAH_RS14940	HAH_3068	+	2955645	2956253	609	IMP cyclohydrolase
NC_015948.1	2955224	2955524	301	5.7	intergenic	31			*
NC_015944.1	122319	122619	301	5.23	promoter	42	HAH_RS17870	HAH_5117	-	122455	122577	123	5S ribosomal RNA
NC_015944.1	122319	122619	301	5.23	gene	23	HAH_RS17865	HAH_5116	+	121469	122341	873	universal stress protein
NC_015944.1	122319	122619	301	5.23	gene	123	HAH_RS17870	HAH_5117	-	122455	122577	123	5S ribosomal RNA
NC_015944.1	122319	122619	301	5.23	intergenic	113			*
NC_015948.1	2657559	2657859	301	4.91	promoter	50	HAH_RS13410		-	2657011	2657358	348	hypothetical protein
NC_015948.1	2657559	2657859	301	4.91	promoter	58	HAH_RS13415	HAH_2756	+	2657617	2657689	73	tRNA-Arg
NC_015948.1	2657559	2657859	301	4.91	promoter	19	HAH_RS13420	HAH_2757	+	2657848	2658453	606	DUF309 domain-containing protein
NC_015948.1	2657559	2657859	301	4.91	promoter	158	HAH_RS13420	HAH_2757	+	2657848	2658453	606	DUF309 domain-containing protein
NC_015948.1	2657559	2657859	301	4.91	gene	73	HAH_RS13415	HAH_2756	+	2657617	2657689	73	tRNA-Arg
NC_015948.1	2657559	2657859	301	4.91	gene	12	HAH_RS13420	HAH_2757	+	2657848	2658453	606	DUF309 domain-containing protein
NC_015948.1	2652133	2652433	301	4.88	promoter	135	HAH_RS13380	HAH_2749	-	2652009	2652083	75	tRNA-Ile
NC_015948.1	2652133	2652433	301	4.88	promoter	93	HAH_RS13385	HAH_2750	-	2652268	2652340	73	tRNA-Asn
NC_015948.1	2652133	2652433	301	4.88	promoter	82	HAH_RS13390	HAH_2751	+	2652436	2653872	1437	CCA tRNA nucleotidyltransferase
NC_015948.1	2652133	2652433	301	4.88	promoter	93	HAH_RS13390	HAH_2751	+	2652436	2653872	1437	CCA tRNA nucleotidyltransferase
NC_015948.1	2652133	2652433	301	4.88	gene	73	HAH_RS13385	HAH_2750	-	2652268	2652340	73	tRNA-Asn
NC_015948.1	1227403	1227703	301	4.87	promoter	132	HAH_RS06215	HAH_1276	-	1226072	1227322	1251	mandelate racemase/muconate lactonizing enzyme family protein
NC_015948.1	1227403	1227703	301	4.87	promoter	95	HAH_RS06220	HAH_1277	-	1227535	1227605	71	tRNA-Pro
NC_015948.1	1227403	1227703	301	4.87	gene	71	HAH_RS06220	HAH_1277	-	1227535	1227605	71	tRNA-Pro
NC_015948.1	1227403	1227703	301	4.87	gene	3	HAH_RS06225	HAH_1278	-	1227701	1228786	1086	pectinesterase
NC_015943.1	296635	296935	301	4.8	intergenic	301			*
NC_015948.1	2671940	2672240	301	4.73	promoter	91	HAH_RS13500	HAH_2774	+	2672031	2672104	74	tRNA-Phe
NC_015948.1	2671940	2672240	301	4.73	promoter	82	HAH_RS13505	HAH_2775	+	2672409	2672972	564	hypothetical protein
NC_015948.1	2671940	2672240	301	4.73	gene	74	HAH_RS13500	HAH_2774	+	2672031	2672104	74	tRNA-Phe
NC_015948.1	2671940	2672240	301	4.73	intergenic	54			*
NC_015943.1	401091	401391	301	4.58	intergenic	301			*
NC_015948.1	2628620	2628920	301	4.52	promoter	134	HAH_RS13230	HAH_2719	-	2626825	2628786	1962	chromosome segregation protein SMC
NC_015948.1	2628620	2628920	301	4.52	promoter	75	HAH_RS13235	HAH_2720	+	2629096	2629443	348	hypothetical protein
NC_015948.1	2628620	2628920	301	4.52	gene	167	HAH_RS13230	HAH_2719	-	2626825	2628786	1962	chromosome segregation protein SMC
NC_015948.1	2973856	2974156	301	4.35	promoter	250	HAH_RS15030	HAH_3086	-	2972619	2973887	1269	argininosuccinate synthase
NC_015948.1	2973856	2974156	301	4.35	gene	32	HAH_RS15030	HAH_3086	-	2972619	2973887	1269	argininosuccinate synthase
NC_015948.1	2973856	2974156	301	4.35	intergenic	19			*
NC_015948.1	1440681	1440981	301	4.32	promoter	66	HAH_RS07345	HAH_1510	-	1440831	1440915	85	tRNA-Leu
NC_015948.1	1440681	1440981	301	4.32	promoter	34	HAH_RS07350	HAH_1511	+	1441047	1441550	504	multiprotein-bridging factor 1 family protein
NC_015948.1	1440681	1440981	301	4.32	promoter	66	HAH_RS07350	HAH_1511	+	1441047	1441550	504	multiprotein-bridging factor 1 family protein
NC_015948.1	1440681	1440981	301	4.32	gene	85	HAH_RS07345	HAH_1510	-	1440831	1440915	85	tRNA-Leu
NC_015948.1	1440681	1440981	301	4.32	intergenic	116			*
NC_015948.1	1909694	1909994	301	3.83	promoter	137	HAH_RS09580	HAH_1978	-	1909275	1909580	306	hypothetical protein
NC_015948.1	1909694	1909994	301	3.83	promoter	66	HAH_RS09585	HAH_1979	-	1909855	1909928	74	tRNA-Thr
NC_015948.1	1909694	1909994	301	3.83	gene	74	HAH_RS09585	HAH_1979	-	1909855	1909928	74	tRNA-Thr
NC_015948.1	1909694	1909994	301	3.83	intergenic	24			*
NC_015948.1	772428	772728	301	3.71	promoter	148	HAH_RS03980	HAH_0816	-	772058	772357	300	hypothetical protein
NC_015948.1	772428	772728	301	3.71	promoter	148	HAH_RS03985	HAH_0817	+	772576	772660	85	tRNA-Ser
NC_015948.1	772428	772728	301	3.71	promoter	144	HAH_RS03990	HAH_0818	+	772682	773215	534	30S ribosomal protein S13
NC_015948.1	772428	772728	301	3.71	promoter	21	HAH_RS03990	HAH_0818	+	772682	773215	534	30S ribosomal protein S13
NC_015948.1	772428	772728	301	3.71	gene	85	HAH_RS03985	HAH_0817	+	772576	772660	85	tRNA-Ser
NC_015948.1	772428	772728	301	3.71	gene	47	HAH_RS03990	HAH_0818	+	772682	773215	534	30S ribosomal protein S13
NC_015948.1	2801090	2801390	301	3.63	promoter	86	HAH_RS14160	HAH_2912	-	2800686	2800925	240	hypothetical protein
NC_015948.1	2801090	2801390	301	3.63	promoter	67	HAH_RS14165	HAH_2913	-	2801230	2801301	72	tRNA-Thr
NC_015948.1	2801090	2801390	301	3.63	gene	72	HAH_RS14165	HAH_2913	-	2801230	2801301	72	tRNA-Thr
NC_015948.1	2801090	2801390	301	3.63	gene	22	HAH_RS14170	HAH_2914	-	2801369	2802025	657	hypothetical protein
NC_015948.1	2801090	2801390	301	3.63	intergenic	54			*
NC_015948.1	1696292	1696592	301	3.62	intergenic	301			*
NC_015948.1	1006792	1007092	301	3.6	promoter	1	HAH_RS05185	HAH_1066	-	1006363	1006665	303	DUF5779 family protein
NC_015948.1	1006792	1007092	301	3.6	promoter	1	HAH_RS05190	HAH_1067	+	1006793	1008037	1245	2-isopropylmalate synthase
NC_015948.1	1006792	1007092	301	3.6	gene	300	HAH_RS05190	HAH_1067	+	1006793	1008037	1245	2-isopropylmalate synthase
NC_015948.1	1342547	1342847	301	3.47	promoter	54	HAH_RS19465	HAH_1400	+	1342627	1342807	181	tRNA-Trp
NC_015948.1	1342547	1342847	301	3.47	gene	26	HAH_RS06810	HAH_1399	+	1342345	1342572	228	DUF5795 family protein
NC_015948.1	1342547	1342847	301	3.47	gene	181	HAH_RS19465	HAH_1400	+	1342627	1342807	181	tRNA-Trp
NC_015948.1	1342547	1342847	301	3.47	intergenic	40			*
NC_015948.1	2771114	2771414	301	3.44	promoter	121	HAH_RS14005	HAH_2879	+	2771544	2773850	2307	peptidase
NC_015948.1	2771114	2771414	301	3.44	gene	180	HAH_RS14000	HAH_2878	+	2771000	2771293	294	stress response translation initiation inhibitor YciH
NC_015948.1	469387	469687	301	3.4	promoter	90	HAH_RS02395	HAH_0496	-	468919	469380	462	NUDIX domain-containing protein
NC_015948.1	469387	469687	301	3.4	promoter	81	HAH_RS02395	HAH_0496	-	468919	469380	462	NUDIX domain-containing protein
NC_015948.1	469387	469687	301	3.4	promoter	90	HAH_RS02400	HAH_0497	+	469477	469549	73	tRNA-Pro
NC_015948.1	469387	469687	301	3.4	gene	73	HAH_RS02400	HAH_0497	+	469477	469549	73	tRNA-Pro
NC_015948.1	469387	469687	301	3.4	intergenic	57			*
NC_015948.1	1041310	1041610	301	3.39	promoter	165	HAH_RS05350	HAH_1100	+	1041475	1041545	71	tRNA-Gly
NC_015948.1	1041310	1041610	301	3.39	gene	71	HAH_RS05350	HAH_1100	+	1041475	1041545	71	tRNA-Gly
NC_015948.1	1041310	1041610	301	3.39	intergenic	65			*
NC_015948.1	1263101	1263401	301	3.31	promoter	165	HAH_RS06395	HAH_1312	+	1263266	1263721	456	type IV pilin N-terminal domain-containing protein
NC_015948.1	1263101	1263401	301	3.31	gene	136	HAH_RS06395	HAH_1312	+	1263266	1263721	456	type IV pilin N-terminal domain-containing protein
NC_015948.1	2804462	2804762	301	3.2	promoter	177	HAH_RS14185	HAH_2917	-	2803599	2804432	834	NAD+ synthase
NC_015948.1	2804462	2804762	301	3.2	promoter	177	HAH_RS14190	HAH_2918	+	2804639	2804709	71	tRNA-Gly
NC_015948.1	2804462	2804762	301	3.2	gene	71	HAH_RS14190	HAH_2918	+	2804639	2804709	71	tRNA-Gly
NC_015948.1	2804462	2804762	301	3.2	intergenic	53			*
NC_015948.1	359847	360147	301	2.9	promoter	107	HAH_RS01825	HAH_0378	-	359315	359767	453	hypothetical protein
NC_015948.1	359847	360147	301	2.9	promoter	107	HAH_RS01830	HAH_0379	+	359954	360106	153	50S ribosomal protein L39e
NC_015948.1	359847	360147	301	2.9	promoter	98	HAH_RS01835	HAH_0380	+	360106	360384	279	50S ribosomal protein L31e
NC_015948.1	359847	360147	301	2.9	gene	153	HAH_RS01830	HAH_0379	+	359954	360106	153	50S ribosomal protein L39e
NC_015948.1	359847	360147	301	2.9	gene	42	HAH_RS01835	HAH_0380	+	360106	360384	279	50S ribosomal protein L31e
NC_015948.1	1076195	1076495	301	2.79	promoter	83	HAH_RS05535	HAH_1138	-	1075533	1076123	591	winged helix-turn-helix transcriptional regulator
NC_015948.1	1076195	1076495	301	2.79	promoter	83	HAH_RS05540	HAH_1139	+	1076278	1077363	1086	metal ABC transporter substrate-binding protein
NC_015948.1	1076195	1076495	301	2.79	gene	218	HAH_RS05540	HAH_1139	+	1076278	1077363	1086	metal ABC transporter substrate-binding protein
NC_015948.1	2533823	2534123	301	2.74	promoter	31	HAH_RS12715	HAH_2616	+	2534343	2535578	1236	MBL fold metallo-hydrolase
NC_015948.1	2533823	2534123	301	2.74	gene	101	HAH_RS12710	HAH_2615	+	2533618	2533923	306	hypothetical protein
NC_015948.1	2533823	2534123	301	2.74	intergenic	169			*
NC_015948.1	151293	151593	301	2.74	gene	71	HAH_RS00805	HAH_0168	+	151070	151363	294	hypothetical protein
NC_015948.1	151293	151593	301	2.74	gene	174	HAH_RS00810	HAH_0169	-	151420	151614	195	cold shock domain-containing protein
NC_015948.1	151293	151593	301	2.74	intergenic	56			*
NC_015948.1	955307	955607	301	2.71	promoter	113	HAH_RS04880	HAH_1004	-	955146	955436	291	50S ribosomal protein L21e
NC_015948.1	955307	955607	301	2.71	gene	130	HAH_RS04880	HAH_1004	-	955146	955436	291	50S ribosomal protein L21e
NC_015948.1	955307	955607	301	2.71	gene	58	HAH_RS04885	HAH_1005	-	955550	955816	267	elongation factor 1-beta
NC_015948.1	2821676	2821976	301	2.6	promoter	30	HAH_RS14275	HAH_2936	-	2819977	2821455	1479	transporter
NC_015948.1	2821676	2821976	301	2.6	promoter	29	HAH_RS14280	HAH_2937	-	2821800	2821881	82	tRNA-Ser
NC_015948.1	2821676	2821976	301	2.6	gene	82	HAH_RS14280	HAH_2937	-	2821800	2821881	82	tRNA-Ser
NC_015948.1	2821676	2821976	301	2.6	gene	66	HAH_RS14285	HAH_2938	-	2821911	2822114	204	hypothetical protein
NC_015948.1	2821676	2821976	301	2.6	intergenic	94			*
NC_015948.1	2569699	2569999	301	2.53	promoter	148	HAH_RS12915	HAH_2656	-	2568730	2569614	885	NAD(P)H-binding protein
NC_015948.1	2569699	2569999	301	2.53	promoter	49	HAH_RS12920	HAH_2657	-	2569847	2569919	73	tRNA-Arg
NC_015948.1	2569699	2569999	301	2.53	gene	73	HAH_RS12920	HAH_2657	-	2569847	2569919	73	tRNA-Arg
NC_015948.1	2569699	2569999	301	2.53	gene	31	HAH_RS20105		-	2569969	2570244	276	2Fe-2S iron-sulfur cluster-binding protein
NC_015948.1	2151861	2152161	301	2.47	promoter	78	HAH_RS10825	HAH_2231	-	2151999	2152083	85	tRNA-Ser
NC_015948.1	2151861	2152161	301	2.47	promoter	80	HAH_RS10830	HAH_2232	+	2152169	2153116	948	MoxR family ATPase
NC_015948.1	2151861	2152161	301	2.47	promoter	78	HAH_RS10830	HAH_2232	+	2152169	2153116	948	MoxR family ATPase
NC_015948.1	2151861	2152161	301	2.47	gene	85	HAH_RS10825	HAH_2231	-	2151999	2152083	85	tRNA-Ser
NC_015948.1	2151861	2152161	301	2.47	intergenic	58			*
NC_015948.1	257346	257646	301	2.45	promoter	95	HAH_RS01330	HAH_0278	-	256778	257551	774	cobalamin (vitamin B12) biosynthesis CbiX protein
NC_015948.1	257346	257646	301	2.45	promoter	95	HAH_RS01335	HAH_0279	+	257726	258214	489	cation:proton antiporter regulatory subunit
NC_015948.1	257346	257646	301	2.45	gene	206	HAH_RS01330	HAH_0278	-	256778	257551	774	cobalamin (vitamin B12) biosynthesis CbiX protein
NC_015948.1	2099897	2100197	301	2.44	promoter	75	HAH_RS10525	HAH_2170	-	2098816	2099826	1011	hypothetical protein
NC_015948.1	2099897	2100197	301	2.44	promoter	75	HAH_RS19520	HAH_2171	+	2099972	2100116	145	tRNA-Met
NC_015948.1	2099897	2100197	301	2.44	gene	145	HAH_RS19520	HAH_2171	+	2099972	2100116	145	tRNA-Met
NC_015948.1	2099897	2100197	301	2.44	intergenic	81			*
NC_015948.1	2162304	2162604	301	2.37	gene	212	HAH_RS10885	HAH_2243	-	2161169	2162515	1347	glutamyl-tRNA reductase
NC_015948.1	2162304	2162604	301	2.37	gene	93	HAH_RS10890	HAH_2244	-	2162512	2163159	648	bifunctional precorrin-2 dehydrogenase/sirohydrochlorin ferrochelatase
NC_015948.1	2580297	2580597	301	2.29	promoter	150	HAH_RS12970	HAH_2667	-	2578795	2580447	1653	flagella E
NC_015948.1	2580297	2580597	301	2.29	gene	151	HAH_RS12970	HAH_2667	-	2578795	2580447	1653	flagella E
NC_015948.1	1944453	1944753	301	2.17	promoter	40	HAH_RS09735	HAH_2009	-	1942551	1944242	1692	hypothetical protein
NC_015948.1	1944453	1944753	301	2.17	promoter	159	HAH_RS09740	HAH_2010	+	1944612	1945082	471	30S ribosomal protein S15
NC_015948.1	1944453	1944753	301	2.17	gene	142	HAH_RS09740	HAH_2010	+	1944612	1945082	471	30S ribosomal protein S15
NC_015948.1	1930307	1930607	301	2.17	promoter	237	HAH_RS09680	HAH_1998	+	1930545	1931183	639	50S ribosomal protein L1
NC_015948.1	1930307	1930607	301	2.17	gene	1	HAH_RS09675	HAH_1997	+	1929819	1930307	489	50S ribosomal protein L11
NC_015948.1	1930307	1930607	301	2.17	gene	63	HAH_RS09680	HAH_1998	+	1930545	1931183	639	50S ribosomal protein L1
NC_015948.1	691302	691602	301	2.15	promoter	128	HAH_RS03555	HAH_0732	-	691183	691461	279	50S ribosomal protein L44e
NC_015948.1	691302	691602	301	2.15	gene	160	HAH_RS03555	HAH_0732	-	691183	691461	279	50S ribosomal protein L44e
NC_015948.1	691302	691602	301	2.15	gene	13	HAH_RS03560	HAH_0733	-	691590	691856	267	hypothetical protein
NC_015948.1	1767330	1767630	301	2.12	promoter	28	HAH_RS08850	HAH_1822	+	1767484	1768113	630	transcriptional regulator
NC_015948.1	1767330	1767630	301	2.12	gene	126	HAH_RS08845	HAH_1821	+	1766829	1767455	627	CDP-4-dehydro-6-deoxy-D-gulose 4-reductase
NC_015948.1	1767330	1767630	301	2.12	gene	147	HAH_RS08850	HAH_1822	+	1767484	1768113	630	transcriptional regulator
NC_015948.1	228817	229117	301	2.11	promoter	124	HAH_RS01195	HAH_0249	-	228515	228742	228	hypothetical protein
NC_015948.1	228817	229117	301	2.11	promoter	34	HAH_RS01200	HAH_0250	-	228941	229014	74	tRNA-Lys
NC_015948.1	228817	229117	301	2.11	gene	74	HAH_RS01200	HAH_0250	-	228941	229014	74	tRNA-Lys
NC_015948.1	228817	229117	301	2.11	gene	69	HAH_RS01205	HAH_0251	-	229049	229726	678	hypothetical protein
NC_015948.1	2695205	2695505	301	2.1	promoter	101	HAH_RS13610	HAH_2797	-	2694085	2695083	999	glutathione S-transferase family protein
NC_015948.1	2695205	2695505	301	2.1	promoter	101	HAH_RS13615	HAH_2798	+	2695306	2695839	534	50S ribosomal protein L16
NC_015948.1	2695205	2695505	301	2.1	gene	200	HAH_RS13615	HAH_2798	+	2695306	2695839	534	50S ribosomal protein L16
NC_015948.1	2517460	2517760	301	2.1	promoter	38	HAH_RS12635	HAH_2600	-	2517116	2517382	267	thioredoxin family protein
NC_015948.1	2517460	2517760	301	2.1	promoter	38	HAH_RS12640	HAH_2601	+	2517498	2517659	162	preprotein translocase subunit Sec61beta
NC_015948.1	2517460	2517760	301	2.1	promoter	38	HAH_RS12645	HAH_2602	+	2517704	2518078	375	hypothetical protein
NC_015948.1	2517460	2517760	301	2.1	promoter	44	HAH_RS12645	HAH_2602	+	2517704	2518078	375	hypothetical protein
NC_015948.1	2517460	2517760	301	2.1	gene	162	HAH_RS12640	HAH_2601	+	2517498	2517659	162	preprotein translocase subunit Sec61beta
NC_015948.1	2517460	2517760	301	2.1	gene	57	HAH_RS12645	HAH_2602	+	2517704	2518078	375	hypothetical protein
NC_015948.1	2731742	2732042	301	2.05	gene	301	HAH_RS13815	HAH_2841	-	2730814	2732079	1266	translation elongation factor EF-1 subunit alpha
NC_015948.1	787056	787356	301	1.99	promoter	246	HAH_RS04085	HAH_0837	+	787302	788648	1347	ribonuclease J
NC_015948.1	787056	787356	301	1.99	gene	55	HAH_RS04085	HAH_0837	+	787302	788648	1347	ribonuclease J
NC_015948.1	1871687	1871987	301	1.98	promoter	59	HAH_RS19120	HAH_1929	-	1871616	1871928	313	signal recognition particle sRNA
NC_015948.1	1871687	1871987	301	1.98	gene	242	HAH_RS19120	HAH_1929	-	1871616	1871928	313	signal recognition particle sRNA
NC_015948.1	2479362	2479662	301	1.87	promoter	184	HAH_RS12420	HAH_2557	-	2477349	2479295	1947	aldehyde ferredoxin oxidoreductase family protein
NC_015948.1	2479362	2479662	301	1.87	promoter	192	HAH_RS12425	HAH_2558	+	2479554	2480144	591	50S ribosomal protein L15e
NC_015948.1	2479362	2479662	301	1.87	gene	109	HAH_RS12425	HAH_2558	+	2479554	2480144	591	50S ribosomal protein L15e
NC_015948.1	2555398	2555698	301	1.85	gene	15	HAH_RS12835	HAH_2640	-	2555684	2557657	1974	aconitate hydratase
NC_015948.1	2555398	2555698	301	1.85	intergenic	286			*
NC_015948.1	96931	97231	301	1.82	promoter	38	HAH_RS00500	HAH_0105	-	95831	96718	888	helix-turn-helix domain-containing protein
NC_015948.1	96931	97231	301	1.82	promoter	145	HAH_RS00505	HAH_0106	+	97076	98305	1230	translation initiation factor IF-2 subunit gamma
NC_015948.1	96931	97231	301	1.82	gene	156	HAH_RS00505	HAH_0106	+	97076	98305	1230	translation initiation factor IF-2 subunit gamma
NC_015948.1	2885056	2885356	301	1.77	promoter	250	HAH_RS14595	HAH_3000	-	2884630	2885067	438	DUF2391 family protein
NC_015948.1	2885056	2885356	301	1.77	gene	12	HAH_RS14595	HAH_3000	-	2884630	2885067	438	DUF2391 family protein
NC_015948.1	2885056	2885356	301	1.77	gene	25	HAH_RS14600	HAH_3001	-	2885332	2886009	678	uracil phosphoribosyltransferase
NC_015948.1	2885056	2885356	301	1.77	intergenic	14			*
NC_015948.1	41936	42236	301	1.74	promoter	55	HAH_RS00225	HAH_0047	+	42055	42127	73	tRNA-Pro
NC_015948.1	41936	42236	301	1.74	gene	64	HAH_RS00220	HAH_0046	+	40125	41999	1875	SLC13 family permease
NC_015948.1	41936	42236	301	1.74	gene	73	HAH_RS00225	HAH_0047	+	42055	42127	73	tRNA-Pro
NC_015948.1	41936	42236	301	1.74	intergenic	109			*
NC_015948.1	2133892	2134192	301	1.58	promoter	75	HAH_RS10715	HAH_2209	-	2133797	2134105	309	50S ribosomal protein L37ae
NC_015948.1	2133892	2134192	301	1.58	promoter	75	HAH_RS10720	HAH_2210	+	2134181	2134405	225	hypothetical protein
NC_015948.1	2133892	2134192	301	1.58	gene	214	HAH_RS10715	HAH_2209	-	2133797	2134105	309	50S ribosomal protein L37ae
NC_015948.1	2133892	2134192	301	1.58	gene	12	HAH_RS10720	HAH_2210	+	2134181	2134405	225	hypothetical protein
NC_015948.1	76424	76724	301	1.55	promoter	126	HAH_RS00405	HAH_0084	+	76708	77781	1074	hypothetical protein
NC_015948.1	76424	76724	301	1.55	promoter	126	HAH_RS19065	HAH_0083	-	76432	76581	150	50S ribosomal protein L40e
NC_015948.1	76424	76724	301	1.55	gene	17	HAH_RS00405	HAH_0084	+	76708	77781	1074	hypothetical protein
NC_015948.1	76424	76724	301	1.55	gene	150	HAH_RS19065	HAH_0083	-	76432	76581	150	50S ribosomal protein L40e
NC_015948.1	76424	76724	301	1.55	intergenic	8			*
NC_015948.1	1768244	1768544	301	1.53	promoter	138	HAH_RS08855	HAH_1823	-	1768122	1768322	201	hypothetical protein
NC_015948.1	1768244	1768544	301	1.53	gene	79	HAH_RS08855	HAH_1823	-	1768122	1768322	201	hypothetical protein
NC_015948.1	1768244	1768544	301	1.53	gene	84	HAH_RS08860	HAH_1824	-	1768461	1769426	966	peptidylprolyl isomerase
NC_015948.1	416493	416793	301	1.5	promoter	54	HAH_RS02130	HAH_0443	+	416547	417008	462	30S ribosomal protein S19e
NC_015948.1	416493	416793	301	1.5	gene	247	HAH_RS02130	HAH_0443	+	416547	417008	462	30S ribosomal protein S19e
NC_015948.1	110584	110884	301	1.49	promoter	49	HAH_RS00580	HAH_0122	-	110626	110835	210	hypothetical protein
NC_015948.1	110584	110884	301	1.49	promoter	49	HAH_RS00585	HAH_0123	+	110965	111612	648	SWIM zinc finger family protein
NC_015948.1	110584	110884	301	1.49	gene	46	HAH_RS00575	HAH_0121	+	109556	110629	1074	DNA primase regulatory subunit PriL
NC_015948.1	110584	110884	301	1.49	gene	210	HAH_RS00580	HAH_0122	-	110626	110835	210	hypothetical protein
NC_015948.1	2138202	2138502	301	1.48	promoter	4	HAH_RS10755	HAH_2217	+	2138217	2138453	237	hypothetical protein
NC_015948.1	2138202	2138502	301	1.48	gene	11	HAH_RS10750	HAH_2216	+	2137823	2138212	390	prefoldin subunit beta
NC_015948.1	2138202	2138502	301	1.48	gene	237	HAH_RS10755	HAH_2217	+	2138217	2138453	237	hypothetical protein
NC_015948.1	2138202	2138502	301	1.48	intergenic	49			*
NC_015948.1	121282	121582	301	1.46	promoter	104	HAH_RS00640	HAH_0133	-	119143	121335	2193	twin-arginine translocase subunit TatC
NC_015948.1	121282	121582	301	1.46	promoter	104	HAH_RS00645	HAH_0134	+	121440	123059	1620	twin-arginine translocase subunit TatC
NC_015948.1	121282	121582	301	1.46	gene	54	HAH_RS00640	HAH_0133	-	119143	121335	2193	twin-arginine translocase subunit TatC
NC_015948.1	121282	121582	301	1.46	gene	143	HAH_RS00645	HAH_0134	+	121440	123059	1620	twin-arginine translocase subunit TatC
NC_015948.1	2655082	2655382	301	1.45	promoter	55	HAH_RS13400	HAH_2753	-	2654859	2655296	438	NFYB/HAP3 family transcription factor subunit
NC_015948.1	2655082	2655382	301	1.45	gene	215	HAH_RS13400	HAH_2753	-	2654859	2655296	438	NFYB/HAP3 family transcription factor subunit
NC_015948.1	2655082	2655382	301	1.45	gene	31	HAH_RS13405	HAH_2754	-	2655352	2656818	1467	single-stranded DNA binding protein
NC_015948.1	2881024	2881324	301	1.38	gene	136	HAH_RS14570	HAH_2996	+	2880992	2881159	168	hypothetical protein
NC_015948.1	2881024	2881324	301	1.38	gene	118	HAH_RS14575	HAH_2997	-	2881207	2881893	687	ribose-5-phosphate isomerase RpiA
NC_015948.1	2881024	2881324	301	1.38	intergenic	47			*
NC_015948.1	589644	589944	301	1.37	gene	131	HAH_RS03005	HAH_0619	+	589487	589774	288	hypothetical protein
NC_015948.1	589644	589944	301	1.37	gene	174	HAH_RS03010	HAH_0620	-	589771	590622	852	NAD(+)/NADH kinase
NC_015948.1	167045	167345	301	1.34	promoter	85	HAH_RS00890	HAH_0186	+	167362	167829	468	cupin domain-containing protein
NC_015948.1	167045	167345	301	1.34	promoter	51	HAH_RS19800	HAH_0185	+	167096	167260	165	hypothetical protein
NC_015948.1	167045	167345	301	1.34	gene	165	HAH_RS19800	HAH_0185	+	167096	167260	165	hypothetical protein
NC_015948.1	2825535	2825835	301	1.19	gene	71	HAH_RS14300	HAH_2941	-	2825765	2826910	1146	citrate synthase
NC_015948.1	2825535	2825835	301	1.19	intergenic	230			*
NC_015948.1	57326	57626	301	1.07	gene	301	HAH_RS00295	HAH_0061	+	57178	57714	537	Rieske 2Fe-2S domain-containing protein
NC_015948.1	391182	391482	301	0.91	gene	301	HAH_RS02015	HAH_0419	+	390987	393239	2253	ATP synthase subunit I

## Sheet: FIMO
##gff-version 3
NC_015948.1	fimo	nucleotide_motif	1315521	1315539	110	+	.	Name=ATTHACTMGAAWMBKWGTA_NC_015948.1+;Alias=MEME-1;ID=ATTHACTMGAAWMBKWGTA-MEME-1-1-NC_015948.1;pvalue=8.92e-12;qvalue=6.94e-05;sequence=ATTCACTCGAAACCGAGTA;
NC_015948.1	fimo	nucleotide_motif	1358582	1358600	85.5	+	.	Name=ATTHACTMGAAWMBKWGTA_NC_015948.1+;Alias=MEME-1;ID=ATTHACTMGAAWMBKWGTA-MEME-1-2-NC_015948.1;pvalue=2.77e-09;qvalue=0.0108;sequence=ATTCACTCGAAATGTAGTA;
NC_015948.1	fimo	nucleotide_motif	2237586	2237604	82.8	+	.	Name=ATTHACTMGAAWMBKWGTA_NC_015948.1+;Alias=MEME-1;ID=ATTHACTMGAAWMBKWGTA-MEME-1-3-NC_015948.1;pvalue=5.26e-09;qvalue=0.0136;sequence=ATTCACTCGAAATCGAGTG;
NC_015948.1	fimo	nucleotide_motif	832389	832407	78.9	-	.	Name=ATTHACTMGAAWMBKWGTA_NC_015948.1-;Alias=MEME-1;ID=ATTHACTMGAAWMBKWGTA-MEME-1-4-NC_015948.1;pvalue=1.28e-08;qvalue=0.0248;sequence=ATTCACTCGGTTCCGAGTC;
NC_015948.1	fimo	nucleotide_motif	1792844	1792862	73.7	+	.	Name=ATTHACTMGAAWMBKWGTA_NC_015948.1+;Alias=MEME-1;ID=ATTHACTMGAAWMBKWGTA-MEME-1-5-NC_015948.1;pvalue=4.26e-08;qvalue=0.0663;sequence=TTTCACTCGATTCGGAGTC;
NC_015948.1	fimo	nucleotide_motif	168919	168937	68.3	-	.	Name=ATTHACTMGAAWMBKWGTA_NC_015948.1-;Alias=MEME-1;ID=ATTHACTMGAAWMBKWGTA-MEME-1-6-NC_015948.1;pvalue=1.46e-07;qvalue=0.162;sequence=TTTTACTCGATTCCGTGTC;
NC_015948.1	fimo	nucleotide_motif	2701211	2701229	66.6	-	.	Name=ATTHACTMGAAWMBKWGTA_NC_015948.1-;Alias=MEME-1;ID=ATTHACTMGAAWMBKWGTA-MEME-1-7-NC_015948.1;pvalue=2.18e-07;qvalue=0.212;sequence=ATAGACTCGGAACCGAGTA;
NC_015948.1	fimo	nucleotide_motif	458400	458418	65.8	+	.	Name=ATTHACTMGAAWMBKWGTA_NC_015948.1+;Alias=MEME-1;ID=ATTHACTMGAAWMBKWGTA-MEME-1-8-NC_015948.1;pvalue=2.6e-07;qvalue=0.225;sequence=GTTCACTACGAACGGTGTA;
NC_015948.1	fimo	nucleotide_motif	2701208	2701226	62	+	.	Name=ATTHACTMGAAWMBKWGTA_NC_015948.1+;Alias=MEME-1;ID=ATTHACTMGAAWMBKWGTA-MEME-1-9-NC_015948.1;pvalue=6.31e-07;qvalue=0.491;sequence=AATTACTCGGTTCCGAGTC;
NC_015948.1	fimo	nucleotide_motif	1358585	1358603	60.1	-	.	Name=ATTHACTMGAAWMBKWGTA_NC_015948.1-;Alias=MEME-1;ID=ATTHACTMGAAWMBKWGTA-MEME-1-10-NC_015948.1;pvalue=9.71e-07;qvalue=0.686;sequence=ATTTACTACATTTCGAGTG;
NC_015948.1	fimo	nucleotide_motif	1211529	1211547	57.4	-	.	Name=ATTHACTMGAAWMBKWGTA_NC_015948.1-;Alias=MEME-1;ID=ATTHACTMGAAWMBKWGTA-MEME-1-11-NC_015948.1;pvalue=1.84e-06;qvalue=1;sequence=ACTTACTACAAAAGTAGTA;
NC_015948.1	fimo	nucleotide_motif	2635523	2635541	56.6	-	.	Name=ATTHACTMGAAWMBKWGTA_NC_015948.1-;Alias=MEME-1;ID=ATTHACTMGAAWMBKWGTA-MEME-1-12-NC_015948.1;pvalue=2.19e-06;qvalue=1;sequence=ATTAACTCACATAGTTGTA;
NC_015948.1	fimo	nucleotide_motif	1631961	1631979	55.6	-	.	Name=ATTHACTMGAAWMBKWGTA_NC_015948.1-;Alias=MEME-1;ID=ATTHACTMGAAWMBKWGTA-MEME-1-13-NC_015948.1;pvalue=2.74e-06;qvalue=1;sequence=ACACACTCGAAACAGTGTA;
NC_015948.1	fimo	nucleotide_motif	93670	93688	54.4	+	.	Name=ATTHACTMGAAWMBKWGTA_NC_015948.1+;Alias=MEME-1;ID=ATTHACTMGAAWMBKWGTA-MEME-1-14-NC_015948.1;pvalue=3.62e-06;qvalue=1;sequence=ACTACCTCGATACGGTGTC;
NC_015948.1	fimo	nucleotide_motif	1367594	1367612	53.2	+	.	Name=ATTHACTMGAAWMBKWGTA_NC_015948.1+;Alias=MEME-1;ID=ATTHACTMGAAWMBKWGTA-MEME-1-15-NC_015948.1;pvalue=4.76e-06;qvalue=1;sequence=ATGTACTCCAGCACGAGTA;
NC_015948.1	fimo	nucleotide_motif	2563607	2563625	52.8	+	.	Name=ATTHACTMGAAWMBKWGTA_NC_015948.1+;Alias=MEME-1;ID=ATTHACTMGAAWMBKWGTA-MEME-1-16-NC_015948.1;pvalue=5.25e-06;qvalue=1;sequence=GTTACTTCTATACTGAGTA;
NC_015948.1	fimo	nucleotide_motif	1235691	1235709	52.6	-	.	Name=ATTHACTMGAAWMBKWGTA_NC_015948.1-;Alias=MEME-1;ID=ATTHACTMGAAWMBKWGTA-MEME-1-17-NC_015948.1;pvalue=5.47e-06;qvalue=1;sequence=ACGCACGCGAGACCGAGTA;
NC_015948.1	fimo	nucleotide_motif	274240	274258	52.5	+	.	Name=ATTHACTMGAAWMBKWGTA_NC_015948.1+;Alias=MEME-1;ID=ATTHACTMGAAWMBKWGTA-MEME-1-18-NC_015948.1;pvalue=5.66e-06;qvalue=1;sequence=TTGCCCTCGGTTCCGAGTA;
NC_015948.1	fimo	nucleotide_motif	645912	645930	50.2	+	.	Name=ATTHACTMGAAWMBKWGTA_NC_015948.1+;Alias=MEME-1;ID=ATTHACTMGAAWMBKWGTA-MEME-1-19-NC_015948.1;pvalue=9.5e-06;qvalue=1;sequence=AAAAATTCGGTTCGGAGTA;
NC_015948.1	fimo	nucleotide_motif	2028288	2028306	50.2	+	.	Name=ATTHACTMGAAWMBKWGTA_NC_015948.1+;Alias=MEME-1;ID=ATTHACTMGAAWMBKWGTA-MEME-1-20-NC_015948.1;pvalue=9.5e-06;qvalue=1;sequence=ACGCACTCGCTATCGAGTA;
NC_015948.1	fimo	nucleotide_motif	919561	919579	50.1	-	.	Name=ATTHACTMGAAWMBKWGTA_NC_015948.1-;Alias=MEME-1;ID=ATTHACTMGAAWMBKWGTA-MEME-1-21-NC_015948.1;pvalue=9.64e-06;qvalue=1;sequence=ACTATTTCGAGACGGAGTC;
NC_015948.1	fimo	nucleotide_motif	650367	650385	50.1	+	.	Name=ATTHACTMGAAWMBKWGTA_NC_015948.1+;Alias=MEME-1;ID=ATTHACTMGAAWMBKWGTA-MEME-1-22-NC_015948.1;pvalue=9.81e-06;qvalue=1;sequence=GTATCCTCGGATATGAGTA;
NC_015948.1	fimo	nucleotide_motif	2011236	2011254	49.9	-	.	Name=ATTHACTMGAAWMBKWGTA_NC_015948.1-;Alias=MEME-1;ID=ATTHACTMGAAWMBKWGTA-MEME-1-23-NC_015948.1;pvalue=1.02e-05;qvalue=1;sequence=ATTACGTCCAGACCGAGTG;
NC_015948.1	fimo	nucleotide_motif	2166066	2166084	49.7	-	.	Name=ATTHACTMGAAWMBKWGTA_NC_015948.1-;Alias=MEME-1;ID=ATTHACTMGAAWMBKWGTA-MEME-1-24-NC_015948.1;pvalue=1.08e-05;qvalue=1;sequence=TTTCCGTCGAGAACGTGTA;
NC_015948.1	fimo	nucleotide_motif	36857	36875	49	+	.	Name=ATTHACTMGAAWMBKWGTA_NC_015948.1+;Alias=MEME-1;ID=ATTHACTMGAAWMBKWGTA-MEME-1-25-NC_015948.1;pvalue=1.25e-05;qvalue=1;sequence=TTTCACGCAAACTGGAGTA;
NC_015948.1	fimo	nucleotide_motif	1615643	1615661	49	-	.	Name=ATTHACTMGAAWMBKWGTA_NC_015948.1-;Alias=MEME-1;ID=ATTHACTMGAAWMBKWGTA-MEME-1-26-NC_015948.1;pvalue=1.26e-05;qvalue=1;sequence=ACACACGATAAACCGAGTA;
NC_015948.1	fimo	nucleotide_motif	2381756	2381774	48.6	-	.	Name=ATTHACTMGAAWMBKWGTA_NC_015948.1-;Alias=MEME-1;ID=ATTHACTMGAAWMBKWGTA-MEME-1-27-NC_015948.1;pvalue=1.37e-05;qvalue=1;sequence=GTTCACACCGAACTTTGTC;
NC_015948.1	fimo	nucleotide_motif	2333886	2333904	48.6	+	.	Name=ATTHACTMGAAWMBKWGTA_NC_015948.1+;Alias=MEME-1;ID=ATTHACTMGAAWMBKWGTA-MEME-1-28-NC_015948.1;pvalue=1.37e-05;qvalue=1;sequence=GTGACCACGATACCGAGTA;
NC_015948.1	fimo	nucleotide_motif	678977	678995	48.5	+	.	Name=ATTHACTMGAAWMBKWGTA_NC_015948.1+;Alias=MEME-1;ID=ATTHACTMGAAWMBKWGTA-MEME-1-29-NC_015948.1;pvalue=1.4e-05;qvalue=1;sequence=ACTCCCTCAAGACGGAGTC;
NC_015948.1	fimo	nucleotide_motif	2237589	2237607	48.5	-	.	Name=ATTHACTMGAAWMBKWGTA_NC_015948.1-;Alias=MEME-1;ID=ATTHACTMGAAWMBKWGTA-MEME-1-30-NC_015948.1;pvalue=1.41e-05;qvalue=1;sequence=CTTCACTCGATTTCGAGTG;
NC_015948.1	fimo	nucleotide_motif	959945	959963	48.3	+	.	Name=ATTHACTMGAAWMBKWGTA_NC_015948.1+;Alias=MEME-1;ID=ATTHACTMGAAWMBKWGTA-MEME-1-31-NC_015948.1;pvalue=1.47e-05;qvalue=1;sequence=GTTATTTCGGCTCCGAGTG;
NC_015948.1	fimo	nucleotide_motif	2731610	2731628	48.3	-	.	Name=ATTHACTMGAAWMBKWGTA_NC_015948.1-;Alias=MEME-1;ID=ATTHACTMGAAWMBKWGTA-MEME-1-32-NC_015948.1;pvalue=1.47e-05;qvalue=1;sequence=ACTACGGCGAATCCGAGTA;
NC_015948.1	fimo	nucleotide_motif	168916	168934	48.2	+	.	Name=ATTHACTMGAAWMBKWGTA_NC_015948.1+;Alias=MEME-1;ID=ATTHACTMGAAWMBKWGTA-MEME-1-33-NC_015948.1;pvalue=1.5e-05;qvalue=1;sequence=GCTGACACGGAATCGAGTA;
NC_015948.1	fimo	nucleotide_motif	565351	565369	47.8	+	.	Name=ATTHACTMGAAWMBKWGTA_NC_015948.1+;Alias=MEME-1;ID=ATTHACTMGAAWMBKWGTA-MEME-1-34-NC_015948.1;pvalue=1.65e-05;qvalue=1;sequence=GCGGATTCGAAACCGAGTC;
NC_015948.1	fimo	nucleotide_motif	386752	386770	47.7	-	.	Name=ATTHACTMGAAWMBKWGTA_NC_015948.1-;Alias=MEME-1;ID=ATTHACTMGAAWMBKWGTA-MEME-1-35-NC_015948.1;pvalue=1.7e-05;qvalue=1;sequence=ACAAACTCGACATGGAGTG;
NC_015948.1	fimo	nucleotide_motif	2871799	2871817	47.3	-	.	Name=ATTHACTMGAAWMBKWGTA_NC_015948.1-;Alias=MEME-1;ID=ATTHACTMGAAWMBKWGTA-MEME-1-36-NC_015948.1;pvalue=1.85e-05;qvalue=1;sequence=GTTACCTCGGACAGTTGTC;
NC_015948.1	fimo	nucleotide_motif	1108645	1108663	47.3	+	.	Name=ATTHACTMGAAWMBKWGTA_NC_015948.1+;Alias=MEME-1;ID=ATTHACTMGAAWMBKWGTA-MEME-1-37-NC_015948.1;pvalue=1.88e-05;qvalue=1;sequence=TTTGTCGCGGAACTGAGTA;
NC_015948.1	fimo	nucleotide_motif	2431509	2431527	47.2	-	.	Name=ATTHACTMGAAWMBKWGTA_NC_015948.1-;Alias=MEME-1;ID=ATTHACTMGAAWMBKWGTA-MEME-1-38-NC_015948.1;pvalue=1.92e-05;qvalue=1;sequence=ATTCAGTACCTTTTGAGTA;
NC_015948.1	fimo	nucleotide_motif	2700128	2700146	47.2	-	.	Name=ATTHACTMGAAWMBKWGTA_NC_015948.1-;Alias=MEME-1;ID=ATTHACTMGAAWMBKWGTA-MEME-1-39-NC_015948.1;pvalue=1.92e-05;qvalue=1;sequence=GTGTTCTCCAGAACGAGTA;
NC_015948.1	fimo	nucleotide_motif	612801	612819	47	+	.	Name=ATTHACTMGAAWMBKWGTA_NC_015948.1+;Alias=MEME-1;ID=ATTHACTMGAAWMBKWGTA-MEME-1-40-NC_015948.1;pvalue=2e-05;qvalue=1;sequence=ATGTATTCGAGCATGAGTC;
NC_015948.1	fimo	nucleotide_motif	2338435	2338453	46.8	-	.	Name=ATTHACTMGAAWMBKWGTA_NC_015948.1-;Alias=MEME-1;ID=ATTHACTMGAAWMBKWGTA-MEME-1-41-NC_015948.1;pvalue=2.07e-05;qvalue=1;sequence=GTTCACACAGGTCGGTGTC;
NC_015948.1	fimo	nucleotide_motif	1770534	1770552	46.7	-	.	Name=ATTHACTMGAAWMBKWGTA_NC_015948.1-;Alias=MEME-1;ID=ATTHACTMGAAWMBKWGTA-MEME-1-42-NC_015948.1;pvalue=2.14e-05;qvalue=1;sequence=GCTCTCTCGGGTAGTAGTA;
NC_015948.1	fimo	nucleotide_motif	136839	136857	46.7	-	.	Name=ATTHACTMGAAWMBKWGTA_NC_015948.1-;Alias=MEME-1;ID=ATTHACTMGAAWMBKWGTA-MEME-1-43-NC_015948.1;pvalue=2.16e-05;qvalue=1;sequence=ATTTCCGAGTATCGGTGTC;
NC_015948.1	fimo	nucleotide_motif	1478939	1478957	46.6	-	.	Name=ATTHACTMGAAWMBKWGTA_NC_015948.1-;Alias=MEME-1;ID=ATTHACTMGAAWMBKWGTA-MEME-1-44-NC_015948.1;pvalue=2.17e-05;qvalue=1;sequence=ATTTACTCGCATTCGATTA;
NC_015948.1	fimo	nucleotide_motif	443969	443987	46.5	+	.	Name=ATTHACTMGAAWMBKWGTA_NC_015948.1+;Alias=MEME-1;ID=ATTHACTMGAAWMBKWGTA-MEME-1-45-NC_015948.1;pvalue=2.23e-05;qvalue=1;sequence=ACGACTTCGAGACGGAGTA;
NC_015948.1	fimo	nucleotide_motif	857709	857727	46.4	-	.	Name=ATTHACTMGAAWMBKWGTA_NC_015948.1-;Alias=MEME-1;ID=ATTHACTMGAAWMBKWGTA-MEME-1-46-NC_015948.1;pvalue=2.28e-05;qvalue=1;sequence=ACGAACTCGACACAGAGTG;
NC_015948.1	fimo	nucleotide_motif	1323226	1323244	46.4	+	.	Name=ATTHACTMGAAWMBKWGTA_NC_015948.1+;Alias=MEME-1;ID=ATTHACTMGAAWMBKWGTA-MEME-1-47-NC_015948.1;pvalue=2.3e-05;qvalue=1;sequence=TCGTTCTCGAAACCGAGTC;
NC_015948.1	fimo	nucleotide_motif	1570121	1570139	46.3	-	.	Name=ATTHACTMGAAWMBKWGTA_NC_015948.1-;Alias=MEME-1;ID=ATTHACTMGAAWMBKWGTA-MEME-1-48-NC_015948.1;pvalue=2.32e-05;qvalue=1;sequence=ATTAATAACAATAGTTGTC;
NC_015948.1	fimo	nucleotide_motif	1131513	1131531	46.2	+	.	Name=ATTHACTMGAAWMBKWGTA_NC_015948.1+;Alias=MEME-1;ID=ATTHACTMGAAWMBKWGTA-MEME-1-49-NC_015948.1;pvalue=2.37e-05;qvalue=1;sequence=GTAAACGCCAGTCCGAGTG;
NC_015948.1	fimo	nucleotide_motif	1196867	1196885	46.1	+	.	Name=ATTHACTMGAAWMBKWGTA_NC_015948.1+;Alias=MEME-1;ID=ATTHACTMGAAWMBKWGTA-MEME-1-50-NC_015948.1;pvalue=2.45e-05;qvalue=1;sequence=ATTAACTATGAACGCTGTA;
NC_015948.1	fimo	nucleotide_motif	2366656	2366674	46	-	.	Name=ATTHACTMGAAWMBKWGTA_NC_015948.1-;Alias=MEME-1;ID=ATTHACTMGAAWMBKWGTA-MEME-1-51-NC_015948.1;pvalue=2.48e-05;qvalue=1;sequence=ATTGATGCGGATTGTTGTC;
NC_015948.1	fimo	nucleotide_motif	1487720	1487738	45.9	+	.	Name=ATTHACTMGAAWMBKWGTA_NC_015948.1+;Alias=MEME-1;ID=ATTHACTMGAAWMBKWGTA-MEME-1-52-NC_015948.1;pvalue=2.55e-05;qvalue=1;sequence=GTTAACTCGATGTCGAGTG;
NC_015948.1	fimo	nucleotide_motif	513562	513580	45.9	-	.	Name=ATTHACTMGAAWMBKWGTA_NC_015948.1-;Alias=MEME-1;ID=ATTHACTMGAAWMBKWGTA-MEME-1-53-NC_015948.1;pvalue=2.56e-05;qvalue=1;sequence=TTGTATTCGGTTAGGAGTG;
NC_015948.1	fimo	nucleotide_motif	2543519	2543537	45.7	+	.	Name=ATTHACTMGAAWMBKWGTA_NC_015948.1+;Alias=MEME-1;ID=ATTHACTMGAAWMBKWGTA-MEME-1-54-NC_015948.1;pvalue=2.67e-05;qvalue=1;sequence=ATACAGTCGGCTTCGAGTG;
NC_015948.1	fimo	nucleotide_motif	186931	186949	45.7	+	.	Name=ATTHACTMGAAWMBKWGTA_NC_015948.1+;Alias=MEME-1;ID=ATTHACTMGAAWMBKWGTA-MEME-1-55-NC_015948.1;pvalue=2.71e-05;qvalue=1;sequence=GCTTCCTCCAGAACGTGTA;
NC_015948.1	fimo	nucleotide_motif	1726825	1726843	45.7	-	.	Name=ATTHACTMGAAWMBKWGTA_NC_015948.1-;Alias=MEME-1;ID=ATTHACTMGAAWMBKWGTA-MEME-1-56-NC_015948.1;pvalue=2.71e-05;qvalue=1;sequence=TTTGACGAGCCACCGAGTA;
NC_015948.1	fimo	nucleotide_motif	2529170	2529188	45.4	-	.	Name=ATTHACTMGAAWMBKWGTA_NC_015948.1-;Alias=MEME-1;ID=ATTHACTMGAAWMBKWGTA-MEME-1-57-NC_015948.1;pvalue=2.88e-05;qvalue=1;sequence=ATTCAGACGGACTGTTGTA;
NC_015948.1	fimo	nucleotide_motif	2921144	2921162	45.2	+	.	Name=ATTHACTMGAAWMBKWGTA_NC_015948.1+;Alias=MEME-1;ID=ATTHACTMGAAWMBKWGTA-MEME-1-58-NC_015948.1;pvalue=3.03e-05;qvalue=1;sequence=TTTAATTACAGCAGTAGTA;
NC_015948.1	fimo	nucleotide_motif	1280977	1280995	45	-	.	Name=ATTHACTMGAAWMBKWGTA_NC_015948.1-;Alias=MEME-1;ID=ATTHACTMGAAWMBKWGTA-MEME-1-59-NC_015948.1;pvalue=3.17e-05;qvalue=1;sequence=ACTGAGACGGATCGGTGTA;
NC_015948.1	fimo	nucleotide_motif	1489835	1489853	44.7	-	.	Name=ATTHACTMGAAWMBKWGTA_NC_015948.1-;Alias=MEME-1;ID=ATTHACTMGAAWMBKWGTA-MEME-1-60-NC_015948.1;pvalue=3.35e-05;qvalue=1;sequence=ATTTACAACATCAGTTGTA;
NC_015948.1	fimo	nucleotide_motif	1029591	1029609	44.7	+	.	Name=ATTHACTMGAAWMBKWGTA_NC_015948.1+;Alias=MEME-1;ID=ATTHACTMGAAWMBKWGTA-MEME-1-61-NC_015948.1;pvalue=3.36e-05;qvalue=1;sequence=GTTCCGTAGAACAGGAGTG;
NC_015948.1	fimo	nucleotide_motif	501532	501550	44.5	+	.	Name=ATTHACTMGAAWMBKWGTA_NC_015948.1+;Alias=MEME-1;ID=ATTHACTMGAAWMBKWGTA-MEME-1-62-NC_015948.1;pvalue=3.54e-05;qvalue=1;sequence=ACGAACACGAGTTCGAGTC;
NC_015948.1	fimo	nucleotide_motif	2186840	2186858	44.3	+	.	Name=ATTHACTMGAAWMBKWGTA_NC_015948.1+;Alias=MEME-1;ID=ATTHACTMGAAWMBKWGTA-MEME-1-63-NC_015948.1;pvalue=3.71e-05;qvalue=1;sequence=GCTGTCTCGAACAGGTGTA;
NC_015948.1	fimo	nucleotide_motif	1999115	1999133	44.3	+	.	Name=ATTHACTMGAAWMBKWGTA_NC_015948.1+;Alias=MEME-1;ID=ATTHACTMGAAWMBKWGTA-MEME-1-64-NC_015948.1;pvalue=3.73e-05;qvalue=1;sequence=ATTACCGCGATCTCGTGTG;
NC_015948.1	fimo	nucleotide_motif	1877174	1877192	44.3	-	.	Name=ATTHACTMGAAWMBKWGTA_NC_015948.1-;Alias=MEME-1;ID=ATTHACTMGAAWMBKWGTA-MEME-1-65-NC_015948.1;pvalue=3.74e-05;qvalue=1;sequence=TTTCAGTCCCACCCGTGTC;
NC_015948.1	fimo	nucleotide_motif	731220	731238	44.1	-	.	Name=ATTHACTMGAAWMBKWGTA_NC_015948.1-;Alias=MEME-1;ID=ATTHACTMGAAWMBKWGTA-MEME-1-66-NC_015948.1;pvalue=3.89e-05;qvalue=1;sequence=GTTCCTGCTAATCTGTGTC;
NC_015948.1	fimo	nucleotide_motif	2118791	2118809	43.9	-	.	Name=ATTHACTMGAAWMBKWGTA_NC_015948.1-;Alias=MEME-1;ID=ATTHACTMGAAWMBKWGTA-MEME-1-67-NC_015948.1;pvalue=4.05e-05;qvalue=1;sequence=ACGACCTCGAGTTCGAGTG;
NC_015948.1	fimo	nucleotide_motif	1020219	1020237	43.9	-	.	Name=ATTHACTMGAAWMBKWGTA_NC_015948.1-;Alias=MEME-1;ID=ATTHACTMGAAWMBKWGTA-MEME-1-68-NC_015948.1;pvalue=4.07e-05;qvalue=1;sequence=ACAAACGCGAACAGTAGTA;
NC_015948.1	fimo	nucleotide_motif	2492483	2492501	43.9	+	.	Name=ATTHACTMGAAWMBKWGTA_NC_015948.1+;Alias=MEME-1;ID=ATTHACTMGAAWMBKWGTA-MEME-1-69-NC_015948.1;pvalue=4.07e-05;qvalue=1;sequence=TATGATTCCGAACCGAGTG;
NC_015948.1	fimo	nucleotide_motif	1268623	1268641	43.8	+	.	Name=ATTHACTMGAAWMBKWGTA_NC_015948.1+;Alias=MEME-1;ID=ATTHACTMGAAWMBKWGTA-MEME-1-70-NC_015948.1;pvalue=4.13e-05;qvalue=1;sequence=GATCACTCGTGCCTGAGTG;
NC_015948.1	fimo	nucleotide_motif	1534488	1534506	43.7	-	.	Name=ATTHACTMGAAWMBKWGTA_NC_015948.1-;Alias=MEME-1;ID=ATTHACTMGAAWMBKWGTA-MEME-1-71-NC_015948.1;pvalue=4.29e-05;qvalue=1;sequence=TCGAACTCGGCCCCGAGTA;
NC_015948.1	fimo	nucleotide_motif	1924336	1924354	43.6	-	.	Name=ATTHACTMGAAWMBKWGTA_NC_015948.1-;Alias=MEME-1;ID=ATTHACTMGAAWMBKWGTA-MEME-1-72-NC_015948.1;pvalue=4.33e-05;qvalue=1;sequence=TCGAAGTCGAAATGGAGTC;
NC_015948.1	fimo	nucleotide_motif	716018	716036	43.6	-	.	Name=ATTHACTMGAAWMBKWGTA_NC_015948.1-;Alias=MEME-1;ID=ATTHACTMGAAWMBKWGTA-MEME-1-73-NC_015948.1;pvalue=4.37e-05;qvalue=1;sequence=AAGAACGCGAACAGGAGTC;
NC_015948.1	fimo	nucleotide_motif	1486724	1486742	43.6	+	.	Name=ATTHACTMGAAWMBKWGTA_NC_015948.1+;Alias=MEME-1;ID=ATTHACTMGAAWMBKWGTA-MEME-1-74-NC_015948.1;pvalue=4.39e-05;qvalue=1;sequence=ACTCCTTCGTTTCCGTGTC;
NC_015948.1	fimo	nucleotide_motif	2324555	2324573	43.4	-	.	Name=ATTHACTMGAAWMBKWGTA_NC_015948.1-;Alias=MEME-1;ID=ATTHACTMGAAWMBKWGTA-MEME-1-75-NC_015948.1;pvalue=4.56e-05;qvalue=1;sequence=TCGTACTCGACCACGAGTA;
NC_015948.1	fimo	nucleotide_motif	2751053	2751071	43.4	+	.	Name=ATTHACTMGAAWMBKWGTA_NC_015948.1+;Alias=MEME-1;ID=ATTHACTMGAAWMBKWGTA-MEME-1-76-NC_015948.1;pvalue=4.6e-05;qvalue=1;sequence=ATAAACGCGCCTTCGAGTC;
NC_015948.1	fimo	nucleotide_motif	1604752	1604770	43.3	-	.	Name=ATTHACTMGAAWMBKWGTA_NC_015948.1-;Alias=MEME-1;ID=ATTHACTMGAAWMBKWGTA-MEME-1-77-NC_015948.1;pvalue=4.62e-05;qvalue=1;sequence=AAAAACTACGATCAGTGTA;
NC_015948.1	fimo	nucleotide_motif	1510096	1510114	43.2	-	.	Name=ATTHACTMGAAWMBKWGTA_NC_015948.1-;Alias=MEME-1;ID=ATTHACTMGAAWMBKWGTA-MEME-1-78-NC_015948.1;pvalue=4.74e-05;qvalue=1;sequence=GATAACGACGAACGGTGTC;
NC_015948.1	fimo	nucleotide_motif	897145	897163	43.2	-	.	Name=ATTHACTMGAAWMBKWGTA_NC_015948.1-;Alias=MEME-1;ID=ATTHACTMGAAWMBKWGTA-MEME-1-79-NC_015948.1;pvalue=4.8e-05;qvalue=1;sequence=GTGAACGCCGCACCGAGTC;
NC_015948.1	fimo	nucleotide_motif	1331672	1331690	43.2	+	.	Name=ATTHACTMGAAWMBKWGTA_NC_015948.1+;Alias=MEME-1;ID=ATTHACTMGAAWMBKWGTA-MEME-1-80-NC_015948.1;pvalue=4.81e-05;qvalue=1;sequence=ACGACCTCTACAACGAGTA;
NC_015948.1	fimo	nucleotide_motif	2791033	2791051	43	-	.	Name=ATTHACTMGAAWMBKWGTA_NC_015948.1-;Alias=MEME-1;ID=ATTHACTMGAAWMBKWGTA-MEME-1-81-NC_015948.1;pvalue=4.96e-05;qvalue=1;sequence=ATGAAGACGGTAACGAGTC;
NC_015948.1	fimo	nucleotide_motif	1187534	1187552	43	-	.	Name=ATTHACTMGAAWMBKWGTA_NC_015948.1-;Alias=MEME-1;ID=ATTHACTMGAAWMBKWGTA-MEME-1-82-NC_015948.1;pvalue=5.06e-05;qvalue=1;sequence=ATTTACTCGCTACTGTGAA;
NC_015948.1	fimo	nucleotide_motif	2713530	2713548	42.9	-	.	Name=ATTHACTMGAAWMBKWGTA_NC_015948.1-;Alias=MEME-1;ID=ATTHACTMGAAWMBKWGTA-MEME-1-83-NC_015948.1;pvalue=5.1e-05;qvalue=1;sequence=AATTAGTAAGATCTGAGTC;
NC_015948.1	fimo	nucleotide_motif	416758	416776	42.8	+	.	Name=ATTHACTMGAAWMBKWGTA_NC_015948.1+;Alias=MEME-1;ID=ATTHACTMGAAWMBKWGTA-MEME-1-84-NC_015948.1;pvalue=5.23e-05;qvalue=1;sequence=ACGCCCTCCGCTCCGAGTA;
NC_015948.1	fimo	nucleotide_motif	1868450	1868468	42.7	-	.	Name=ATTHACTMGAAWMBKWGTA_NC_015948.1-;Alias=MEME-1;ID=ATTHACTMGAAWMBKWGTA-MEME-1-85-NC_015948.1;pvalue=5.3e-05;qvalue=1;sequence=ATGCTCTCCACAACTAGTG;
NC_015948.1	fimo	nucleotide_motif	420783	420801	42.7	-	.	Name=ATTHACTMGAAWMBKWGTA_NC_015948.1-;Alias=MEME-1;ID=ATTHACTMGAAWMBKWGTA-MEME-1-86-NC_015948.1;pvalue=5.37e-05;qvalue=1;sequence=GTTCACTCGGTTTCGAGGC;
NC_015948.1	fimo	nucleotide_motif	2532039	2532057	42.6	-	.	Name=ATTHACTMGAAWMBKWGTA_NC_015948.1-;Alias=MEME-1;ID=ATTHACTMGAAWMBKWGTA-MEME-1-87-NC_015948.1;pvalue=5.48e-05;qvalue=1;sequence=ACGAACACGGCACGGAGTC;
NC_015948.1	fimo	nucleotide_motif	2681049	2681067	42.6	-	.	Name=ATTHACTMGAAWMBKWGTA_NC_015948.1-;Alias=MEME-1;ID=ATTHACTMGAAWMBKWGTA-MEME-1-88-NC_015948.1;pvalue=5.5e-05;qvalue=1;sequence=GCTGATTCTGGTCGGAGTG;
NC_015948.1	fimo	nucleotide_motif	2460574	2460592	42.5	+	.	Name=ATTHACTMGAAWMBKWGTA_NC_015948.1+;Alias=MEME-1;ID=ATTHACTMGAAWMBKWGTA-MEME-1-89-NC_015948.1;pvalue=5.6e-05;qvalue=1;sequence=GCATCCTCGGCTCCGAGTA;
NC_015948.1	fimo	nucleotide_motif	2454939	2454957	42.4	+	.	Name=ATTHACTMGAAWMBKWGTA_NC_015948.1+;Alias=MEME-1;ID=ATTHACTMGAAWMBKWGTA-MEME-1-90-NC_015948.1;pvalue=5.7e-05;qvalue=1;sequence=ATGCCCTCGAAACGCTGTA;
NC_015948.1	fimo	nucleotide_motif	2278160	2278178	42.4	-	.	Name=ATTHACTMGAAWMBKWGTA_NC_015948.1-;Alias=MEME-1;ID=ATTHACTMGAAWMBKWGTA-MEME-1-91-NC_015948.1;pvalue=5.75e-05;qvalue=1;sequence=TTGTCGTCGGATCGGAGTG;
NC_015948.1	fimo	nucleotide_motif	1794597	1794615	42.3	+	.	Name=ATTHACTMGAAWMBKWGTA_NC_015948.1+;Alias=MEME-1;ID=ATTHACTMGAAWMBKWGTA-MEME-1-92-NC_015948.1;pvalue=5.92e-05;qvalue=1;sequence=ATGACGTCGTGTACGAGTA;
NC_015948.1	fimo	nucleotide_motif	349054	349072	42.2	-	.	Name=ATTHACTMGAAWMBKWGTA_NC_015948.1-;Alias=MEME-1;ID=ATTHACTMGAAWMBKWGTA-MEME-1-93-NC_015948.1;pvalue=5.98e-05;qvalue=1;sequence=GTGGTCTAGAGAAGGAGTC;
NC_015948.1	fimo	nucleotide_motif	2128188	2128206	42.2	+	.	Name=ATTHACTMGAAWMBKWGTA_NC_015948.1+;Alias=MEME-1;ID=ATTHACTMGAAWMBKWGTA-MEME-1-94-NC_015948.1;pvalue=6.08e-05;qvalue=1;sequence=ATTAACTCTGTACCTAGAC;
NC_015948.1	fimo	nucleotide_motif	813021	813039	42.1	-	.	Name=ATTHACTMGAAWMBKWGTA_NC_015948.1-;Alias=MEME-1;ID=ATTHACTMGAAWMBKWGTA-MEME-1-95-NC_015948.1;pvalue=6.19e-05;qvalue=1;sequence=TCGACTTCGAGTCGGAGTA;
NC_015948.1	fimo	nucleotide_motif	420780	420798	42	+	.	Name=ATTHACTMGAAWMBKWGTA_NC_015948.1+;Alias=MEME-1;ID=ATTHACTMGAAWMBKWGTA-MEME-1-96-NC_015948.1;pvalue=6.28e-05;qvalue=1;sequence=TCAGCCTCGAAACCGAGTG;
NC_015948.1	fimo	nucleotide_motif	1057622	1057640	42	+	.	Name=ATTHACTMGAAWMBKWGTA_NC_015948.1+;Alias=MEME-1;ID=ATTHACTMGAAWMBKWGTA-MEME-1-97-NC_015948.1;pvalue=6.34e-05;qvalue=1;sequence=ATGTCCACGGGACTGAGTC;
NC_015948.1	fimo	nucleotide_motif	1125970	1125988	42	-	.	Name=ATTHACTMGAAWMBKWGTA_NC_015948.1-;Alias=MEME-1;ID=ATTHACTMGAAWMBKWGTA-MEME-1-98-NC_015948.1;pvalue=6.34e-05;qvalue=1;sequence=TTGCAGACGGCACCGAGTA;
NC_015948.1	fimo	nucleotide_motif	1386624	1386642	42	+	.	Name=ATTHACTMGAAWMBKWGTA_NC_015948.1+;Alias=MEME-1;ID=ATTHACTMGAAWMBKWGTA-MEME-1-99-NC_015948.1;pvalue=6.34e-05;qvalue=1;sequence=GCGTCCTCGATACTGAGTG;
NC_015948.1	fimo	nucleotide_motif	2053768	2053786	41.8	+	.	Name=ATTHACTMGAAWMBKWGTA_NC_015948.1+;Alias=MEME-1;ID=ATTHACTMGAAWMBKWGTA-MEME-1-100-NC_015948.1;pvalue=6.52e-05;qvalue=1;sequence=TCTTATTCCGAAAAGTGTA;
NC_015948.1	fimo	nucleotide_motif	1925853	1925871	41.8	-	.	Name=ATTHACTMGAAWMBKWGTA_NC_015948.1-;Alias=MEME-1;ID=ATTHACTMGAAWMBKWGTA-MEME-1-101-NC_015948.1;pvalue=6.63e-05;qvalue=1;sequence=GAGTACTCAAATTGTAGTC;
NC_015948.1	fimo	nucleotide_motif	2235592	2235610	41.8	-	.	Name=ATTHACTMGAAWMBKWGTA_NC_015948.1-;Alias=MEME-1;ID=ATTHACTMGAAWMBKWGTA-MEME-1-102-NC_015948.1;pvalue=6.63e-05;qvalue=1;sequence=TCAAAGTCGACTACGAGTA;
NC_015948.1	fimo	nucleotide_motif	2182662	2182680	41.7	+	.	Name=ATTHACTMGAAWMBKWGTA_NC_015948.1+;Alias=MEME-1;ID=ATTHACTMGAAWMBKWGTA-MEME-1-103-NC_015948.1;pvalue=6.76e-05;qvalue=1;sequence=ACGGACTCGTCTCCGAGTG;
NC_015948.1	fimo	nucleotide_motif	2929634	2929652	41.6	+	.	Name=ATTHACTMGAAWMBKWGTA_NC_015948.1+;Alias=MEME-1;ID=ATTHACTMGAAWMBKWGTA-MEME-1-104-NC_015948.1;pvalue=6.84e-05;qvalue=1;sequence=TTTCCGTCGTTTCGGTGTG;
NC_015948.1	fimo	nucleotide_motif	2047212	2047230	41.6	-	.	Name=ATTHACTMGAAWMBKWGTA_NC_015948.1-;Alias=MEME-1;ID=ATTHACTMGAAWMBKWGTA-MEME-1-105-NC_015948.1;pvalue=6.94e-05;qvalue=1;sequence=GCGAACACGATAAGGAGTG;
NC_015948.1	fimo	nucleotide_motif	2344407	2344425	41.6	+	.	Name=ATTHACTMGAAWMBKWGTA_NC_015948.1+;Alias=MEME-1;ID=ATTHACTMGAAWMBKWGTA-MEME-1-106-NC_015948.1;pvalue=6.94e-05;qvalue=1;sequence=GCGGTCTCGAAATCGAGTC;
NC_015948.1	fimo	nucleotide_motif	874985	875003	41.6	+	.	Name=ATTHACTMGAAWMBKWGTA_NC_015948.1+;Alias=MEME-1;ID=ATTHACTMGAAWMBKWGTA-MEME-1-107-NC_015948.1;pvalue=6.97e-05;qvalue=1;sequence=TCGAACACGATACTGAGTC;
NC_015948.1	fimo	nucleotide_motif	653501	653519	41.5	+	.	Name=ATTHACTMGAAWMBKWGTA_NC_015948.1+;Alias=MEME-1;ID=ATTHACTMGAAWMBKWGTA-MEME-1-108-NC_015948.1;pvalue=7e-05;qvalue=1;sequence=ATTGGCTCGCGTCGGTGTA;
NC_015948.1	fimo	nucleotide_motif	2153292	2153310	41.5	+	.	Name=ATTHACTMGAAWMBKWGTA_NC_015948.1+;Alias=MEME-1;ID=ATTHACTMGAAWMBKWGTA-MEME-1-109-NC_015948.1;pvalue=7e-05;qvalue=1;sequence=ACTCTCGCAGATCCGAGTG;
NC_015948.1	fimo	nucleotide_motif	1091827	1091845	41.5	-	.	Name=ATTHACTMGAAWMBKWGTA_NC_015948.1-;Alias=MEME-1;ID=ATTHACTMGAAWMBKWGTA-MEME-1-110-NC_015948.1;pvalue=7.06e-05;qvalue=1;sequence=TCGTCCTCGATTCGGTGTC;
NC_015948.1	fimo	nucleotide_motif	2072406	2072424	41.5	+	.	Name=ATTHACTMGAAWMBKWGTA_NC_015948.1+;Alias=MEME-1;ID=ATTHACTMGAAWMBKWGTA-MEME-1-111-NC_015948.1;pvalue=7.1e-05;qvalue=1;sequence=TCGGACTCGACTTCGAGTC;
NC_015948.1	fimo	nucleotide_motif	1844219	1844237	41.5	-	.	Name=ATTHACTMGAAWMBKWGTA_NC_015948.1-;Alias=MEME-1;ID=ATTHACTMGAAWMBKWGTA-MEME-1-112-NC_015948.1;pvalue=7.13e-05;qvalue=1;sequence=TTTGATTCGATCAAGTGTC;
NC_015948.1	fimo	nucleotide_motif	2107765	2107783	41.4	-	.	Name=ATTHACTMGAAWMBKWGTA_NC_015948.1-;Alias=MEME-1;ID=ATTHACTMGAAWMBKWGTA-MEME-1-113-NC_015948.1;pvalue=7.19e-05;qvalue=1;sequence=ACGAACTCGAAAAGCAGTA;
NC_015948.1	fimo	nucleotide_motif	878980	878998	41.4	+	.	Name=ATTHACTMGAAWMBKWGTA_NC_015948.1+;Alias=MEME-1;ID=ATTHACTMGAAWMBKWGTA-MEME-1-114-NC_015948.1;pvalue=7.3e-05;qvalue=1;sequence=GCTGTCTCCGAACCGTGTG;
NC_015948.1	fimo	nucleotide_motif	2354880	2354898	41.4	-	.	Name=ATTHACTMGAAWMBKWGTA_NC_015948.1-;Alias=MEME-1;ID=ATTHACTMGAAWMBKWGTA-MEME-1-115-NC_015948.1;pvalue=7.3e-05;qvalue=1;sequence=AAGGCCTCGATATCGAGTC;
NC_015948.1	fimo	nucleotide_motif	2876960	2876978	41.4	-	.	Name=ATTHACTMGAAWMBKWGTA_NC_015948.1-;Alias=MEME-1;ID=ATTHACTMGAAWMBKWGTA-MEME-1-116-NC_015948.1;pvalue=7.3e-05;qvalue=1;sequence=GTGTCGTCGAGTACGAGTG;
NC_015948.1	fimo	nucleotide_motif	1662676	1662694	41.3	-	.	Name=ATTHACTMGAAWMBKWGTA_NC_015948.1-;Alias=MEME-1;ID=ATTHACTMGAAWMBKWGTA-MEME-1-117-NC_015948.1;pvalue=7.36e-05;qvalue=1;sequence=GCTCTCGCGACTCGGTGTC;
NC_015948.1	fimo	nucleotide_motif	291956	291974	41.3	+	.	Name=ATTHACTMGAAWMBKWGTA_NC_015948.1+;Alias=MEME-1;ID=ATTHACTMGAAWMBKWGTA-MEME-1-118-NC_015948.1;pvalue=7.45e-05;qvalue=1;sequence=GATACCACGGGACGGAGTC;
NC_015948.1	fimo	nucleotide_motif	351329	351347	41.2	-	.	Name=ATTHACTMGAAWMBKWGTA_NC_015948.1-;Alias=MEME-1;ID=ATTHACTMGAAWMBKWGTA-MEME-1-119-NC_015948.1;pvalue=7.59e-05;qvalue=1;sequence=ATTTCCTCGAACTGGAGGA;
NC_015948.1	fimo	nucleotide_motif	1177748	1177766	41.1	+	.	Name=ATTHACTMGAAWMBKWGTA_NC_015948.1+;Alias=MEME-1;ID=ATTHACTMGAAWMBKWGTA-MEME-1-120-NC_015948.1;pvalue=7.68e-05;qvalue=1;sequence=ATTCTGTCCGCAATGAGTC;
NC_015948.1	fimo	nucleotide_motif	2012683	2012701	41.1	+	.	Name=ATTHACTMGAAWMBKWGTA_NC_015948.1+;Alias=MEME-1;ID=ATTHACTMGAAWMBKWGTA-MEME-1-121-NC_015948.1;pvalue=7.79e-05;qvalue=1;sequence=TCTCACTACCGAAGGAGTG;
NC_015948.1	fimo	nucleotide_motif	423608	423626	41	+	.	Name=ATTHACTMGAAWMBKWGTA_NC_015948.1+;Alias=MEME-1;ID=ATTHACTMGAAWMBKWGTA-MEME-1-122-NC_015948.1;pvalue=7.86e-05;qvalue=1;sequence=AATCCCCCGAAATCGAGTA;
NC_015948.1	fimo	nucleotide_motif	1701957	1701975	41	-	.	Name=ATTHACTMGAAWMBKWGTA_NC_015948.1-;Alias=MEME-1;ID=ATTHACTMGAAWMBKWGTA-MEME-1-123-NC_015948.1;pvalue=7.86e-05;qvalue=1;sequence=ACGTTTTCGGATAGGAGTC;
NC_015948.1	fimo	nucleotide_motif	2448981	2448999	41	+	.	Name=ATTHACTMGAAWMBKWGTA_NC_015948.1+;Alias=MEME-1;ID=ATTHACTMGAAWMBKWGTA-MEME-1-124-NC_015948.1;pvalue=7.86e-05;qvalue=1;sequence=ATTTGGTCGGTATCGAGTA;
NC_015948.1	fimo	nucleotide_motif	1244004	1244022	41	+	.	Name=ATTHACTMGAAWMBKWGTA_NC_015948.1+;Alias=MEME-1;ID=ATTHACTMGAAWMBKWGTA-MEME-1-125-NC_015948.1;pvalue=7.89e-05;qvalue=1;sequence=TCTACCTCGAAGCGGAGTA;
NC_015948.1	fimo	nucleotide_motif	1914236	1914254	40.9	-	.	Name=ATTHACTMGAAWMBKWGTA_NC_015948.1-;Alias=MEME-1;ID=ATTHACTMGAAWMBKWGTA-MEME-1-126-NC_015948.1;pvalue=8.13e-05;qvalue=1;sequence=ATTTCGACGACCCGGTGTA;
NC_015948.1	fimo	nucleotide_motif	1582075	1582093	40.8	-	.	Name=ATTHACTMGAAWMBKWGTA_NC_015948.1-;Alias=MEME-1;ID=ATTHACTMGAAWMBKWGTA-MEME-1-127-NC_015948.1;pvalue=8.31e-05;qvalue=1;sequence=GCGGCCTCGACTCCGTGTA;
NC_015948.1	fimo	nucleotide_motif	2492486	2492504	40.8	-	.	Name=ATTHACTMGAAWMBKWGTA_NC_015948.1-;Alias=MEME-1;ID=ATTHACTMGAAWMBKWGTA-MEME-1-128-NC_015948.1;pvalue=8.35e-05;qvalue=1;sequence=AATCACTCGGTTCGGAATC;
NC_015948.1	fimo	nucleotide_motif	2168481	2168499	40.8	-	.	Name=ATTHACTMGAAWMBKWGTA_NC_015948.1-;Alias=MEME-1;ID=ATTHACTMGAAWMBKWGTA-MEME-1-129-NC_015948.1;pvalue=8.39e-05;qvalue=1;sequence=ACTCACTGGAGAACGTGTC;
NC_015948.1	fimo	nucleotide_motif	1303569	1303587	40.7	-	.	Name=ATTHACTMGAAWMBKWGTA_NC_015948.1-;Alias=MEME-1;ID=ATTHACTMGAAWMBKWGTA-MEME-1-130-NC_015948.1;pvalue=8.43e-05;qvalue=1;sequence=ACGAAGTCGGGATGGAGTG;
NC_015948.1	fimo	nucleotide_motif	1980645	1980663	40.7	+	.	Name=ATTHACTMGAAWMBKWGTA_NC_015948.1+;Alias=MEME-1;ID=ATTHACTMGAAWMBKWGTA-MEME-1-131-NC_015948.1;pvalue=8.43e-05;qvalue=1;sequence=ACAAACGCGGCCCGGAGTA;
NC_015948.1	fimo	nucleotide_motif	1714671	1714689	40.6	+	.	Name=ATTHACTMGAAWMBKWGTA_NC_015948.1+;Alias=MEME-1;ID=ATTHACTMGAAWMBKWGTA-MEME-1-132-NC_015948.1;pvalue=8.6e-05;qvalue=1;sequence=AATTCCTCGAATTCGGGTA;
NC_015948.1	fimo	nucleotide_motif	732642	732660	40.6	+	.	Name=ATTHACTMGAAWMBKWGTA_NC_015948.1+;Alias=MEME-1;ID=ATTHACTMGAAWMBKWGTA-MEME-1-133-NC_015948.1;pvalue=8.63e-05;qvalue=1;sequence=ATGGTCTCGGTCAGGAGTC;
NC_015948.1	fimo	nucleotide_motif	2148640	2148658	40.6	-	.	Name=ATTHACTMGAAWMBKWGTA_NC_015948.1-;Alias=MEME-1;ID=ATTHACTMGAAWMBKWGTA-MEME-1-134-NC_015948.1;pvalue=8.66e-05;qvalue=1;sequence=GCGCACGCGACTTGGAGTC;
NC_015948.1	fimo	nucleotide_motif	2797151	2797169	40.6	+	.	Name=ATTHACTMGAAWMBKWGTA_NC_015948.1+;Alias=MEME-1;ID=ATTHACTMGAAWMBKWGTA-MEME-1-135-NC_015948.1;pvalue=8.69e-05;qvalue=1;sequence=ACGTCCTCGTGATGGAGTA;
NC_015948.1	fimo	nucleotide_motif	223769	223787	40.5	+	.	Name=ATTHACTMGAAWMBKWGTA_NC_015948.1+;Alias=MEME-1;ID=ATTHACTMGAAWMBKWGTA-MEME-1-136-NC_015948.1;pvalue=9e-05;qvalue=1;sequence=ACTTACGAGTGTTCGTGTC;
NC_015948.1	fimo	nucleotide_motif	1573966	1573984	40.4	-	.	Name=ATTHACTMGAAWMBKWGTA_NC_015948.1-;Alias=MEME-1;ID=ATTHACTMGAAWMBKWGTA-MEME-1-137-NC_015948.1;pvalue=9.03e-05;qvalue=1;sequence=GTTCACTCGGGTTGCTGTC;
NC_015948.1	fimo	nucleotide_motif	2427247	2427265	40.4	-	.	Name=ATTHACTMGAAWMBKWGTA_NC_015948.1-;Alias=MEME-1;ID=ATTHACTMGAAWMBKWGTA-MEME-1-138-NC_015948.1;pvalue=9.03e-05;qvalue=1;sequence=GTTCAGTACCACTCGTGTC;
NC_015948.1	fimo	nucleotide_motif	1741364	1741382	40.4	+	.	Name=ATTHACTMGAAWMBKWGTA_NC_015948.1+;Alias=MEME-1;ID=ATTHACTMGAAWMBKWGTA-MEME-1-139-NC_015948.1;pvalue=9.1e-05;qvalue=1;sequence=GTACACGCCGGACGTTGTC;
NC_015948.1	fimo	nucleotide_motif	2036523	2036541	40.4	-	.	Name=ATTHACTMGAAWMBKWGTA_NC_015948.1-;Alias=MEME-1;ID=ATTHACTMGAAWMBKWGTA-MEME-1-140-NC_015948.1;pvalue=9.16e-05;qvalue=1;sequence=ATTATTTACCGTCGTAGTG;
NC_015948.1	fimo	nucleotide_motif	586831	586849	40.3	-	.	Name=ATTHACTMGAAWMBKWGTA_NC_015948.1-;Alias=MEME-1;ID=ATTHACTMGAAWMBKWGTA-MEME-1-141-NC_015948.1;pvalue=9.31e-05;qvalue=1;sequence=TCATCGTCGAATACGAGTA;
NC_015948.1	fimo	nucleotide_motif	1605125	1605143	40.3	+	.	Name=ATTHACTMGAAWMBKWGTA_NC_015948.1+;Alias=MEME-1;ID=ATTHACTMGAAWMBKWGTA-MEME-1-142-NC_015948.1;pvalue=9.31e-05;qvalue=1;sequence=ATGTTTTCGGATTATTGTA;
NC_015948.1	fimo	nucleotide_motif	1921001	1921019	40.3	-	.	Name=ATTHACTMGAAWMBKWGTA_NC_015948.1-;Alias=MEME-1;ID=ATTHACTMGAAWMBKWGTA-MEME-1-143-NC_015948.1;pvalue=9.39e-05;qvalue=1;sequence=TCGAAGTCGAGATGGAGTC;
NC_015948.1	fimo	nucleotide_motif	1381996	1382014	40.2	-	.	Name=ATTHACTMGAAWMBKWGTA_NC_015948.1-;Alias=MEME-1;ID=ATTHACTMGAAWMBKWGTA-MEME-1-144-NC_015948.1;pvalue=9.43e-05;qvalue=1;sequence=ACGTCCTCGCCTCCGAGTC;
NC_015948.1	fimo	nucleotide_motif	2184403	2184421	40.2	-	.	Name=ATTHACTMGAAWMBKWGTA_NC_015948.1-;Alias=MEME-1;ID=ATTHACTMGAAWMBKWGTA-MEME-1-145-NC_015948.1;pvalue=9.43e-05;qvalue=1;sequence=ATAAACTCGAACAGGTGGA;
NC_015948.1	fimo	nucleotide_motif	100274	100292	40.2	+	.	Name=ATTHACTMGAAWMBKWGTA_NC_015948.1+;Alias=MEME-1;ID=ATTHACTMGAAWMBKWGTA-MEME-1-146-NC_015948.1;pvalue=9.55e-05;qvalue=1;sequence=GTTCACTCAAGAACGTGGA;
NC_015948.1	fimo	nucleotide_motif	99983	100001	40.2	+	.	Name=ATTHACTMGAAWMBKWGTA_NC_015948.1+;Alias=MEME-1;ID=ATTHACTMGAAWMBKWGTA-MEME-1-147-NC_015948.1;pvalue=9.62e-05;qvalue=1;sequence=TTGCGCTCGTATCGGAGTA;
NC_015948.1	fimo	nucleotide_motif	2222261	2222279	40.2	+	.	Name=ATTHACTMGAAWMBKWGTA_NC_015948.1+;Alias=MEME-1;ID=ATTHACTMGAAWMBKWGTA-MEME-1-148-NC_015948.1;pvalue=9.62e-05;qvalue=1;sequence=GTTTCTGCTGTTCCTTGTA;
NC_015948.1	fimo	nucleotide_motif	1042320	1042338	40.1	+	.	Name=ATTHACTMGAAWMBKWGTA_NC_015948.1+;Alias=MEME-1;ID=ATTHACTMGAAWMBKWGTA-MEME-1-149-NC_015948.1;pvalue=9.66e-05;qvalue=1;sequence=TTTTCTGCCAGTACGTGTA;
NC_015948.1	fimo	nucleotide_motif	1759995	1760013	40.1	+	.	Name=ATTHACTMGAAWMBKWGTA_NC_015948.1+;Alias=MEME-1;ID=ATTHACTMGAAWMBKWGTA-MEME-1-150-NC_015948.1;pvalue=9.66e-05;qvalue=1;sequence=CCGCACTCGACACCGAGTA;
NC_015948.1	fimo	nucleotide_motif	1785734	1785752	40.1	-	.	Name=ATTHACTMGAAWMBKWGTA_NC_015948.1-;Alias=MEME-1;ID=ATTHACTMGAAWMBKWGTA-MEME-1-151-NC_015948.1;pvalue=9.66e-05;qvalue=1;sequence=ATTCGCTACAACACGAGTG;
NC_015948.1	fimo	nucleotide_motif	1327853	1327871	40	+	.	Name=ATTHACTMGAAWMBKWGTA_NC_015948.1+;Alias=MEME-1;ID=ATTHACTMGAAWMBKWGTA-MEME-1-152-NC_015948.1;pvalue=9.89e-05;qvalue=1;sequence=GCTCCCGCGGCTCCTTGTA;
NC_015948.1	fimo	nucleotide_motif	331267	331285	40	-	.	Name=ATTHACTMGAAWMBKWGTA_NC_015948.1-;Alias=MEME-1;ID=ATTHACTMGAAWMBKWGTA-MEME-1-153-NC_015948.1;pvalue=9.97e-05;qvalue=1;sequence=ACTCAGGCTTGACCGTGTA;
NC_015943.1	fimo	nucleotide_motif	61159	61177	51.2	-	.	Name=ATTHACTMGAAWMBKWGTA_NC_015943.1-;Alias=MEME-1;ID=ATTHACTMGAAWMBKWGTA-MEME-1-1-NC_015943.1;pvalue=7.49e-06;qvalue=1;sequence=ATTCAGTCAGAAACGTGTG;
NC_015943.1	fimo	nucleotide_motif	53060	53078	51.2	-	.	Name=ATTHACTMGAAWMBKWGTA_NC_015943.1-;Alias=MEME-1;ID=ATTHACTMGAAWMBKWGTA-MEME-1-2-NC_015943.1;pvalue=7.64e-06;qvalue=1;sequence=ATTAATGCTGTTTGGAGTA;
NC_015943.1	fimo	nucleotide_motif	21242	21260	51	+	.	Name=ATTHACTMGAAWMBKWGTA_NC_015943.1+;Alias=MEME-1;ID=ATTHACTMGAAWMBKWGTA-MEME-1-3-NC_015943.1;pvalue=7.94e-06;qvalue=1;sequence=ATTCAGTAAACACGGAGTC;
NC_015943.1	fimo	nucleotide_motif	83719	83737	49.6	-	.	Name=ATTHACTMGAAWMBKWGTA_NC_015943.1-;Alias=MEME-1;ID=ATTHACTMGAAWMBKWGTA-MEME-1-4-NC_015943.1;pvalue=1.11e-05;qvalue=1;sequence=ATACCGTCGATACTGAGTA;
NC_015943.1	fimo	nucleotide_motif	143592	143610	48.7	+	.	Name=ATTHACTMGAAWMBKWGTA_NC_015943.1+;Alias=MEME-1;ID=ATTHACTMGAAWMBKWGTA-MEME-1-5-NC_015943.1;pvalue=1.35e-05;qvalue=1;sequence=GCTGACTCGTTACGGAGTC;
NC_015943.1	fimo	nucleotide_motif	129326	129344	48.5	-	.	Name=ATTHACTMGAAWMBKWGTA_NC_015943.1-;Alias=MEME-1;ID=ATTHACTMGAAWMBKWGTA-MEME-1-6-NC_015943.1;pvalue=1.42e-05;qvalue=1;sequence=GTTCTGTCGAGATGGAGTC;
NC_015943.1	fimo	nucleotide_motif	369947	369965	48.1	+	.	Name=ATTHACTMGAAWMBKWGTA_NC_015943.1+;Alias=MEME-1;ID=ATTHACTMGAAWMBKWGTA-MEME-1-7-NC_015943.1;pvalue=1.56e-05;qvalue=1;sequence=ACTTTCTCGAACATTAGTA;
NC_015943.1	fimo	nucleotide_motif	219980	219998	48	+	.	Name=ATTHACTMGAAWMBKWGTA_NC_015943.1+;Alias=MEME-1;ID=ATTHACTMGAAWMBKWGTA-MEME-1-8-NC_015943.1;pvalue=1.58e-05;qvalue=1;sequence=GTGTATTCGACTCGTAGTG;
NC_015943.1	fimo	nucleotide_motif	77536	77554	46.5	+	.	Name=ATTHACTMGAAWMBKWGTA_NC_015943.1+;Alias=MEME-1;ID=ATTHACTMGAAWMBKWGTA-MEME-1-9-NC_015943.1;pvalue=2.22e-05;qvalue=1;sequence=GTTCCGTCGGGTTCGAGTC;
NC_015943.1	fimo	nucleotide_motif	71201	71219	46.1	-	.	Name=ATTHACTMGAAWMBKWGTA_NC_015943.1-;Alias=MEME-1;ID=ATTHACTMGAAWMBKWGTA-MEME-1-10-NC_015943.1;pvalue=2.45e-05;qvalue=1;sequence=ACTTCGTCGAAATCGTGTC;
NC_015943.1	fimo	nucleotide_motif	470064	470082	45.9	-	.	Name=ATTHACTMGAAWMBKWGTA_NC_015943.1-;Alias=MEME-1;ID=ATTHACTMGAAWMBKWGTA-MEME-1-11-NC_015943.1;pvalue=2.58e-05;qvalue=1;sequence=TTTCTCTCTAGCCAGAGTA;
NC_015943.1	fimo	nucleotide_motif	288184	288202	45.7	-	.	Name=ATTHACTMGAAWMBKWGTA_NC_015943.1-;Alias=MEME-1;ID=ATTHACTMGAAWMBKWGTA-MEME-1-12-NC_015943.1;pvalue=2.67e-05;qvalue=1;sequence=GATACGTCGGAACCGAGTC;
NC_015943.1	fimo	nucleotide_motif	345794	345812	45.2	-	.	Name=ATTHACTMGAAWMBKWGTA_NC_015943.1-;Alias=MEME-1;ID=ATTHACTMGAAWMBKWGTA-MEME-1-13-NC_015943.1;pvalue=3.01e-05;qvalue=1;sequence=GTTCACACGCCATGGTGTC;
NC_015943.1	fimo	nucleotide_motif	41082	41100	44.7	+	.	Name=ATTHACTMGAAWMBKWGTA_NC_015943.1+;Alias=MEME-1;ID=ATTHACTMGAAWMBKWGTA-MEME-1-14-NC_015943.1;pvalue=3.35e-05;qvalue=1;sequence=TTTGAGTCCAATTCTTGTC;
NC_015943.1	fimo	nucleotide_motif	177961	177979	44	-	.	Name=ATTHACTMGAAWMBKWGTA_NC_015943.1-;Alias=MEME-1;ID=ATTHACTMGAAWMBKWGTA-MEME-1-15-NC_015943.1;pvalue=3.99e-05;qvalue=1;sequence=ATTGATACTGGTCGGTGTC;
NC_015943.1	fimo	nucleotide_motif	300267	300285	43.4	-	.	Name=ATTHACTMGAAWMBKWGTA_NC_015943.1-;Alias=MEME-1;ID=ATTHACTMGAAWMBKWGTA-MEME-1-16-NC_015943.1;pvalue=4.51e-05;qvalue=1;sequence=AAATCGTCGAAAAGGAGTA;
NC_015943.1	fimo	nucleotide_motif	242875	242893	43.2	+	.	Name=ATTHACTMGAAWMBKWGTA_NC_015943.1+;Alias=MEME-1;ID=ATTHACTMGAAWMBKWGTA-MEME-1-17-NC_015943.1;pvalue=4.81e-05;qvalue=1;sequence=GTTACTTCCCAAATGAGTC;
NC_015943.1	fimo	nucleotide_motif	380467	380485	43	-	.	Name=ATTHACTMGAAWMBKWGTA_NC_015943.1-;Alias=MEME-1;ID=ATTHACTMGAAWMBKWGTA-MEME-1-18-NC_015943.1;pvalue=5.06e-05;qvalue=1;sequence=TTATCGTCGGAACGGAGTC;
NC_015943.1	fimo	nucleotide_motif	432172	432190	42.9	-	.	Name=ATTHACTMGAAWMBKWGTA_NC_015943.1-;Alias=MEME-1;ID=ATTHACTMGAAWMBKWGTA-MEME-1-19-NC_015943.1;pvalue=5.16e-05;qvalue=1;sequence=ATCAACACGAACCGGTGTA;
NC_015943.1	fimo	nucleotide_motif	311832	311850	42.7	-	.	Name=ATTHACTMGAAWMBKWGTA_NC_015943.1-;Alias=MEME-1;ID=ATTHACTMGAAWMBKWGTA-MEME-1-20-NC_015943.1;pvalue=5.33e-05;qvalue=1;sequence=ATAAATTAGGAAAATTGTC;
NC_015943.1	fimo	nucleotide_motif	37215	37233	41.7	-	.	Name=ATTHACTMGAAWMBKWGTA_NC_015943.1-;Alias=MEME-1;ID=ATTHACTMGAAWMBKWGTA-MEME-1-21-NC_015943.1;pvalue=6.69e-05;qvalue=1;sequence=GATTACTCGGAACGTCGTA;
NC_015943.1	fimo	nucleotide_motif	168130	168148	41.7	-	.	Name=ATTHACTMGAAWMBKWGTA_NC_015943.1-;Alias=MEME-1;ID=ATTHACTMGAAWMBKWGTA-MEME-1-22-NC_015943.1;pvalue=6.79e-05;qvalue=1;sequence=GTTCTCTCAGGAAATAGTA;
NC_015943.1	fimo	nucleotide_motif	141612	141630	41.6	-	.	Name=ATTHACTMGAAWMBKWGTA_NC_015943.1-;Alias=MEME-1;ID=ATTHACTMGAAWMBKWGTA-MEME-1-23-NC_015943.1;pvalue=6.84e-05;qvalue=1;sequence=TCACACTACGTACCGAGTC;
NC_015943.1	fimo	nucleotide_motif	112048	112066	41.5	-	.	Name=ATTHACTMGAAWMBKWGTA_NC_015943.1-;Alias=MEME-1;ID=ATTHACTMGAAWMBKWGTA-MEME-1-24-NC_015943.1;pvalue=7.06e-05;qvalue=1;sequence=TCTCTTTCGCTACTGAGTA;
NC_015943.1	fimo	nucleotide_motif	486890	486908	41.5	+	.	Name=ATTHACTMGAAWMBKWGTA_NC_015943.1+;Alias=MEME-1;ID=ATTHACTMGAAWMBKWGTA-MEME-1-25-NC_015943.1;pvalue=7.06e-05;qvalue=1;sequence=ATGATCTACACTTCGAGTG;
NC_015943.1	fimo	nucleotide_motif	34297	34315	41.5	-	.	Name=ATTHACTMGAAWMBKWGTA_NC_015943.1-;Alias=MEME-1;ID=ATTHACTMGAAWMBKWGTA-MEME-1-26-NC_015943.1;pvalue=7.1e-05;qvalue=1;sequence=AATTATTATCTATGTAGTA;
NC_015943.1	fimo	nucleotide_motif	115171	115189	41.4	-	.	Name=ATTHACTMGAAWMBKWGTA_NC_015943.1-;Alias=MEME-1;ID=ATTHACTMGAAWMBKWGTA-MEME-1-27-NC_015943.1;pvalue=7.25e-05;qvalue=1;sequence=ACTCACAACAACTCTAGTC;
NC_015943.1	fimo	nucleotide_motif	330415	330433	41.3	+	.	Name=ATTHACTMGAAWMBKWGTA_NC_015943.1+;Alias=MEME-1;ID=ATTHACTMGAAWMBKWGTA-MEME-1-28-NC_015943.1;pvalue=7.39e-05;qvalue=1;sequence=TTTGTGTCGGGACCGTGTC;
NC_015943.1	fimo	nucleotide_motif	273634	273652	41.3	+	.	Name=ATTHACTMGAAWMBKWGTA_NC_015943.1+;Alias=MEME-1;ID=ATTHACTMGAAWMBKWGTA-MEME-1-29-NC_015943.1;pvalue=7.45e-05;qvalue=1;sequence=GTGTTCTCGGGCACTAGTA;
NC_015943.1	fimo	nucleotide_motif	75739	75757	40.8	-	.	Name=ATTHACTMGAAWMBKWGTA_NC_015943.1-;Alias=MEME-1;ID=ATTHACTMGAAWMBKWGTA-MEME-1-30-NC_015943.1;pvalue=8.25e-05;qvalue=1;sequence=GTGTAGTCGCAAATTAGTG;
NC_015943.1	fimo	nucleotide_motif	193422	193440	40.8	-	.	Name=ATTHACTMGAAWMBKWGTA_NC_015943.1-;Alias=MEME-1;ID=ATTHACTMGAAWMBKWGTA-MEME-1-31-NC_015943.1;pvalue=8.39e-05;qvalue=1;sequence=GAGCAGTCGGTACAGAGTA;
NC_015943.1	fimo	nucleotide_motif	395959	395977	40.5	-	.	Name=ATTHACTMGAAWMBKWGTA_NC_015943.1-;Alias=MEME-1;ID=ATTHACTMGAAWMBKWGTA-MEME-1-32-NC_015943.1;pvalue=8.88e-05;qvalue=1;sequence=TTGCATTCGTCCCCGAGTC;
NC_015943.1	fimo	nucleotide_motif	169286	169304	40.5	-	.	Name=ATTHACTMGAAWMBKWGTA_NC_015943.1-;Alias=MEME-1;ID=ATTHACTMGAAWMBKWGTA-MEME-1-33-NC_015943.1;pvalue=8.96e-05;qvalue=1;sequence=GATCAGTCAAGAAAGAGTA;
NC_015943.1	fimo	nucleotide_motif	149827	149845	40.4	+	.	Name=ATTHACTMGAAWMBKWGTA_NC_015943.1+;Alias=MEME-1;ID=ATTHACTMGAAWMBKWGTA-MEME-1-34-NC_015943.1;pvalue=9.13e-05;qvalue=1;sequence=GTTGCTTACGGATGGAGTA;
NC_015943.1	fimo	nucleotide_motif	270411	270429	40.3	+	.	Name=ATTHACTMGAAWMBKWGTA_NC_015943.1+;Alias=MEME-1;ID=ATTHACTMGAAWMBKWGTA-MEME-1-35-NC_015943.1;pvalue=9.31e-05;qvalue=1;sequence=ATTCGCTCCGTTTGGAGTG;
NC_015943.1	fimo	nucleotide_motif	295925	295943	40.3	+	.	Name=ATTHACTMGAAWMBKWGTA_NC_015943.1+;Alias=MEME-1;ID=ATTHACTMGAAWMBKWGTA-MEME-1-36-NC_015943.1;pvalue=9.31e-05;qvalue=1;sequence=TCTCCCACCAGACGGTGTA;
NC_015943.1	fimo	nucleotide_motif	325242	325260	40.3	+	.	Name=ATTHACTMGAAWMBKWGTA_NC_015943.1+;Alias=MEME-1;ID=ATTHACTMGAAWMBKWGTA-MEME-1-37-NC_015943.1;pvalue=9.31e-05;qvalue=1;sequence=AATTAGAATAATATGTGTA;
NC_015943.1	fimo	nucleotide_motif	72895	72913	40.3	-	.	Name=ATTHACTMGAAWMBKWGTA_NC_015943.1-;Alias=MEME-1;ID=ATTHACTMGAAWMBKWGTA-MEME-1-38-NC_015943.1;pvalue=9.39e-05;qvalue=1;sequence=GTTCCCACTTGACGTTGTA;
NC_015943.1	fimo	nucleotide_motif	76904	76922	40.2	-	.	Name=ATTHACTMGAAWMBKWGTA_NC_015943.1-;Alias=MEME-1;ID=ATTHACTMGAAWMBKWGTA-MEME-1-39-NC_015943.1;pvalue=9.51e-05;qvalue=1;sequence=GTTCACTCGGGCCCGACTC;
NC_015943.1	fimo	nucleotide_motif	405373	405391	40.2	+	.	Name=ATTHACTMGAAWMBKWGTA_NC_015943.1+;Alias=MEME-1;ID=ATTHACTMGAAWMBKWGTA-MEME-1-40-NC_015943.1;pvalue=9.59e-05;qvalue=1;sequence=GTGGCGTCGGAAACGAGTC;
NC_015943.1	fimo	nucleotide_motif	83758	83776	40.2	+	.	Name=ATTHACTMGAAWMBKWGTA_NC_015943.1+;Alias=MEME-1;ID=ATTHACTMGAAWMBKWGTA-MEME-1-41-NC_015943.1;pvalue=9.62e-05;qvalue=1;sequence=ATGAATTCACGAACTAGTC;
NC_015943.1	fimo	nucleotide_motif	58497	58515	40.1	+	.	Name=ATTHACTMGAAWMBKWGTA_NC_015943.1+;Alias=MEME-1;ID=ATTHACTMGAAWMBKWGTA-MEME-1-42-NC_015943.1;pvalue=9.69e-05;qvalue=1;sequence=TTACACTCCGGATTTTGTC;
NC_015943.1	fimo	nucleotide_motif	462932	462950	40.1	+	.	Name=ATTHACTMGAAWMBKWGTA_NC_015943.1+;Alias=MEME-1;ID=ATTHACTMGAAWMBKWGTA-MEME-1-43-NC_015943.1;pvalue=9.76e-05;qvalue=1;sequence=ACGAACAATACACCGAGTC;
NC_015943.1	fimo	nucleotide_motif	471606	471624	40.1	-	.	Name=ATTHACTMGAAWMBKWGTA_NC_015943.1-;Alias=MEME-1;ID=ATTHACTMGAAWMBKWGTA-MEME-1-44-NC_015943.1;pvalue=9.8e-05;qvalue=1;sequence=ATGCACTCTAGTTCGATTA;
NC_015944.1	fimo	nucleotide_motif	133790	133808	72.3	+	.	Name=ATTHACTMGAAWMBKWGTA_NC_015944.1+;Alias=MEME-1;ID=ATTHACTMGAAWMBKWGTA-MEME-1-1-NC_015944.1;pvalue=5.83e-08;qvalue=0.0756;sequence=ATGAACTCGAATCTGTGTA;
NC_015944.1	fimo	nucleotide_motif	134417	134435	55.3	+	.	Name=ATTHACTMGAAWMBKWGTA_NC_015944.1+;Alias=MEME-1;ID=ATTHACTMGAAWMBKWGTA-MEME-1-2-NC_015944.1;pvalue=2.93e-06;qvalue=1;sequence=GTTTACTATAATTATAGTA;
NC_015944.1	fimo	nucleotide_motif	203356	203374	54	+	.	Name=ATTHACTMGAAWMBKWGTA_NC_015944.1+;Alias=MEME-1;ID=ATTHACTMGAAWMBKWGTA-MEME-1-3-NC_015944.1;pvalue=3.99e-06;qvalue=1;sequence=ACGAACTCGAACTGGAGTA;
NC_015944.1	fimo	nucleotide_motif	95399	95417	51.6	+	.	Name=ATTHACTMGAAWMBKWGTA_NC_015944.1+;Alias=MEME-1;ID=ATTHACTMGAAWMBKWGTA-MEME-1-4-NC_015944.1;pvalue=6.93e-06;qvalue=1;sequence=GTGTATTCGAGTCGTAGTC;
NC_015944.1	fimo	nucleotide_motif	41559	41577	51.4	-	.	Name=ATTHACTMGAAWMBKWGTA_NC_015944.1-;Alias=MEME-1;ID=ATTHACTMGAAWMBKWGTA-MEME-1-5-NC_015944.1;pvalue=7.29e-06;qvalue=1;sequence=ATTCACGAGTGACGGTGTC;
NC_015944.1	fimo	nucleotide_motif	249097	249115	50.5	+	.	Name=ATTHACTMGAAWMBKWGTA_NC_015944.1+;Alias=MEME-1;ID=ATTHACTMGAAWMBKWGTA-MEME-1-6-NC_015944.1;pvalue=8.98e-06;qvalue=1;sequence=GCGAAGTCGAAACCGTGTA;
NC_015944.1	fimo	nucleotide_motif	134420	134438	49.8	-	.	Name=ATTHACTMGAAWMBKWGTA_NC_015944.1-;Alias=MEME-1;ID=ATTHACTMGAAWMBKWGTA-MEME-1-7-NC_015944.1;pvalue=1.04e-05;qvalue=1;sequence=AATTACTATAATTATAGTA;
NC_015944.1	fimo	nucleotide_motif	342697	342715	49.6	-	.	Name=ATTHACTMGAAWMBKWGTA_NC_015944.1-;Alias=MEME-1;ID=ATTHACTMGAAWMBKWGTA-MEME-1-8-NC_015944.1;pvalue=1.1e-05;qvalue=1;sequence=ATGTACTCGGCACTTTGTC;
NC_015944.1	fimo	nucleotide_motif	72054	72072	48.6	-	.	Name=ATTHACTMGAAWMBKWGTA_NC_015944.1-;Alias=MEME-1;ID=ATTHACTMGAAWMBKWGTA-MEME-1-9-NC_015944.1;pvalue=1.39e-05;qvalue=1;sequence=AAGAACTCGACAAGGAGTG;
NC_015944.1	fimo	nucleotide_motif	389787	389805	48.1	-	.	Name=ATTHACTMGAAWMBKWGTA_NC_015944.1-;Alias=MEME-1;ID=ATTHACTMGAAWMBKWGTA-MEME-1-10-NC_015944.1;pvalue=1.53e-05;qvalue=1;sequence=ACTCCCTCTAACAGTAGTA;
NC_015944.1	fimo	nucleotide_motif	330326	330344	46.2	+	.	Name=ATTHACTMGAAWMBKWGTA_NC_015944.1+;Alias=MEME-1;ID=ATTHACTMGAAWMBKWGTA-MEME-1-11-NC_015944.1;pvalue=2.39e-05;qvalue=1;sequence=GTGATTTCGAACCCGAGTC;
NC_015944.1	fimo	nucleotide_motif	142296	142314	45.8	+	.	Name=ATTHACTMGAAWMBKWGTA_NC_015944.1+;Alias=MEME-1;ID=ATTHACTMGAAWMBKWGTA-MEME-1-12-NC_015944.1;pvalue=2.63e-05;qvalue=1;sequence=AATCCCTACGATTCGAGTC;
NC_015944.1	fimo	nucleotide_motif	359044	359062	45.7	+	.	Name=ATTHACTMGAAWMBKWGTA_NC_015944.1+;Alias=MEME-1;ID=ATTHACTMGAAWMBKWGTA-MEME-1-13-NC_015944.1;pvalue=2.68e-05;qvalue=1;sequence=GCTACTTCGGTTCCGAGTC;
NC_015944.1	fimo	nucleotide_motif	95098	95116	45	-	.	Name=ATTHACTMGAAWMBKWGTA_NC_015944.1-;Alias=MEME-1;ID=ATTHACTMGAAWMBKWGTA-MEME-1-14-NC_015944.1;pvalue=3.18e-05;qvalue=1;sequence=ATGATTTCGGTTCGTAGTC;
NC_015944.1	fimo	nucleotide_motif	121472	121490	44.9	+	.	Name=ATTHACTMGAAWMBKWGTA_NC_015944.1+;Alias=MEME-1;ID=ATTHACTMGAAWMBKWGTA-MEME-1-15-NC_015944.1;pvalue=3.25e-05;qvalue=1;sequence=GCTCACGCTGAAACTAGTC;
NC_015944.1	fimo	nucleotide_motif	139092	139110	44.6	+	.	Name=ATTHACTMGAAWMBKWGTA_NC_015944.1+;Alias=MEME-1;ID=ATTHACTMGAAWMBKWGTA-MEME-1-16-NC_015944.1;pvalue=3.43e-05;qvalue=1;sequence=TCATAGTCGAATCTGTGTA;
NC_015944.1	fimo	nucleotide_motif	321296	321314	44.1	-	.	Name=ATTHACTMGAAWMBKWGTA_NC_015944.1-;Alias=MEME-1;ID=ATTHACTMGAAWMBKWGTA-MEME-1-17-NC_015944.1;pvalue=3.85e-05;qvalue=1;sequence=ATTCTTACTGGACTGAGTA;
NC_015944.1	fimo	nucleotide_motif	152398	152416	43.8	+	.	Name=ATTHACTMGAAWMBKWGTA_NC_015944.1+;Alias=MEME-1;ID=ATTHACTMGAAWMBKWGTA-MEME-1-18-NC_015944.1;pvalue=4.17e-05;qvalue=1;sequence=TCTCACGCGTATCCTTGTC;
NC_015944.1	fimo	nucleotide_motif	87858	87876	43.5	+	.	Name=ATTHACTMGAAWMBKWGTA_NC_015944.1+;Alias=MEME-1;ID=ATTHACTMGAAWMBKWGTA-MEME-1-19-NC_015944.1;pvalue=4.43e-05;qvalue=1;sequence=TTGCACGCCAATTCTAGTG;
NC_015944.1	fimo	nucleotide_motif	281378	281396	43.5	-	.	Name=ATTHACTMGAAWMBKWGTA_NC_015944.1-;Alias=MEME-1;ID=ATTHACTMGAAWMBKWGTA-MEME-1-20-NC_015944.1;pvalue=4.45e-05;qvalue=1;sequence=ACACTCACGAGACCGAGTA;
NC_015944.1	fimo	nucleotide_motif	173025	173043	43.2	-	.	Name=ATTHACTMGAAWMBKWGTA_NC_015944.1-;Alias=MEME-1;ID=ATTHACTMGAAWMBKWGTA-MEME-1-21-NC_015944.1;pvalue=4.81e-05;qvalue=1;sequence=GGTCACGCGAATCGGTGTC;
NC_015944.1	fimo	nucleotide_motif	358648	358666	43	-	.	Name=ATTHACTMGAAWMBKWGTA_NC_015944.1-;Alias=MEME-1;ID=ATTHACTMGAAWMBKWGTA-MEME-1-22-NC_015944.1;pvalue=5.01e-05;qvalue=1;sequence=TATACCTCGGGACTTTGTA;
NC_015944.1	fimo	nucleotide_motif	222535	222553	42.9	+	.	Name=ATTHACTMGAAWMBKWGTA_NC_015944.1+;Alias=MEME-1;ID=ATTHACTMGAAWMBKWGTA-MEME-1-23-NC_015944.1;pvalue=5.12e-05;qvalue=1;sequence=TTTCAGAATAACAGGAGTA;
NC_015944.1	fimo	nucleotide_motif	200972	200990	42.9	+	.	Name=ATTHACTMGAAWMBKWGTA_NC_015944.1+;Alias=MEME-1;ID=ATTHACTMGAAWMBKWGTA-MEME-1-24-NC_015944.1;pvalue=5.14e-05;qvalue=1;sequence=TTTTTTTACAGAATGAGTA;
NC_015944.1	fimo	nucleotide_motif	314678	314696	42.9	+	.	Name=ATTHACTMGAAWMBKWGTA_NC_015944.1+;Alias=MEME-1;ID=ATTHACTMGAAWMBKWGTA-MEME-1-25-NC_015944.1;pvalue=5.16e-05;qvalue=1;sequence=GTACATACGGATTGTTGTA;
NC_015944.1	fimo	nucleotide_motif	175901	175919	42.8	+	.	Name=ATTHACTMGAAWMBKWGTA_NC_015944.1+;Alias=MEME-1;ID=ATTHACTMGAAWMBKWGTA-MEME-1-26-NC_015944.1;pvalue=5.28e-05;qvalue=1;sequence=GTAGTTTCCAATACGAGTA;
NC_015944.1	fimo	nucleotide_motif	195237	195255	42.6	-	.	Name=ATTHACTMGAAWMBKWGTA_NC_015944.1-;Alias=MEME-1;ID=ATTHACTMGAAWMBKWGTA-MEME-1-27-NC_015944.1;pvalue=5.55e-05;qvalue=1;sequence=TAACACTCTCAAACGTGTA;
NC_015944.1	fimo	nucleotide_motif	186779	186797	42.2	+	.	Name=ATTHACTMGAAWMBKWGTA_NC_015944.1+;Alias=MEME-1;ID=ATTHACTMGAAWMBKWGTA-MEME-1-28-NC_015944.1;pvalue=6.08e-05;qvalue=1;sequence=GTGAACACCGGACGGTGTC;
NC_015944.1	fimo	nucleotide_motif	87861	87879	41.4	-	.	Name=ATTHACTMGAAWMBKWGTA_NC_015944.1-;Alias=MEME-1;ID=ATTHACTMGAAWMBKWGTA-MEME-1-29-NC_015944.1;pvalue=7.3e-05;qvalue=1;sequence=AATCACTAGAATTGGCGTG;
NC_015944.1	fimo	nucleotide_motif	19035	19053	41.2	-	.	Name=ATTHACTMGAAWMBKWGTA_NC_015944.1-;Alias=MEME-1;ID=ATTHACTMGAAWMBKWGTA-MEME-1-30-NC_015944.1;pvalue=7.62e-05;qvalue=1;sequence=AATTTCTCCAGTCATAGTC;
NC_015944.1	fimo	nucleotide_motif	176354	176372	41.2	-	.	Name=ATTHACTMGAAWMBKWGTA_NC_015944.1-;Alias=MEME-1;ID=ATTHACTMGAAWMBKWGTA-MEME-1-31-NC_015944.1;pvalue=7.62e-05;qvalue=1;sequence=ATACCCTCCGGAATGTGTC;
NC_015944.1	fimo	nucleotide_motif	318318	318336	40.8	+	.	Name=ATTHACTMGAAWMBKWGTA_NC_015944.1+;Alias=MEME-1;ID=ATTHACTMGAAWMBKWGTA-MEME-1-32-NC_015944.1;pvalue=8.22e-05;qvalue=1;sequence=TCGAACGCTACACGGAGTA;
NC_015944.1	fimo	nucleotide_motif	358352	358370	40.7	+	.	Name=ATTHACTMGAAWMBKWGTA_NC_015944.1+;Alias=MEME-1;ID=ATTHACTMGAAWMBKWGTA-MEME-1-33-NC_015944.1;pvalue=8.57e-05;qvalue=1;sequence=GTTTTTGACAGTCGGTGTA;
NC_015944.1	fimo	nucleotide_motif	3212	3230	40.5	-	.	Name=ATTHACTMGAAWMBKWGTA_NC_015944.1-;Alias=MEME-1;ID=ATTHACTMGAAWMBKWGTA-MEME-1-34-NC_015944.1;pvalue=8.8e-05;qvalue=1;sequence=ATTCAGGCGGAACGGATTA;
NC_015944.1	fimo	nucleotide_motif	308379	308397	40.5	-	.	Name=ATTHACTMGAAWMBKWGTA_NC_015944.1-;Alias=MEME-1;ID=ATTHACTMGAAWMBKWGTA-MEME-1-35-NC_015944.1;pvalue=8.8e-05;qvalue=1;sequence=ATAGTCTACTATCGTAGTA;
NC_015944.1	fimo	nucleotide_motif	356860	356878	40.5	-	.	Name=ATTHACTMGAAWMBKWGTA_NC_015944.1-;Alias=MEME-1;ID=ATTHACTMGAAWMBKWGTA-MEME-1-36-NC_015944.1;pvalue=8.84e-05;qvalue=1;sequence=AGGTACTCCAGTCCGTGTA;
NC_015944.1	fimo	nucleotide_motif	36156	36174	40.3	-	.	Name=ATTHACTMGAAWMBKWGTA_NC_015944.1-;Alias=MEME-1;ID=ATTHACTMGAAWMBKWGTA-MEME-1-37-NC_015944.1;pvalue=9.31e-05;qvalue=1;sequence=AATACCACGCACAGGAGTA;
NC_015944.1	fimo	nucleotide_motif	285361	285379	40.1	+	.	Name=ATTHACTMGAAWMBKWGTA_NC_015944.1+;Alias=MEME-1;ID=ATTHACTMGAAWMBKWGTA-MEME-1-38-NC_015944.1;pvalue=9.69e-05;qvalue=1;sequence=ATGAACGAGGCCCGTAGTC;

## Sheet: FIMO_annotated
chr	motif_start	motif_end	width	motif_strand	motif_id	p_value	q_value	matched_sequence	type	locus_tag	old_locus_tag	feature_start	feature_end	feature_annotation
NC_015944.1	3212	3230	19	-	ATTHACTMGAAWMBKWGTA	8.8e-05	1	ATTCAGGCGGAACGGATTA	gene	HAH_RS17325	HAH_5004	3135	3734	TetR/AcrR family transcriptional regulator
NC_015944.1	19035	19053	19	+	ATTHACTMGAAWMBKWGTA	7.62e-05	1	AATTTCTCCAGTCATAGTC	gene	HAH_RS17380	HAH_5015	18843	19133	sulfurtransferase TusA family protein
NC_015943.1	21242	21260	19	-	ATTHACTMGAAWMBKWGTA	7.94e-06	1	ATTCAGTAAACACGGAGTC	gene	HAH_RS15225	HAH_4025	20769	23633	UvrD-helicase domain-containing protein
NC_015943.1	34297	34315	19	+	ATTHACTMGAAWMBKWGTA	7.1e-05	1	AATTATTATCTATGTAGTA	gene	HAH_RS15290	HAH_4041	34210	35223	hypothetical protein
NC_015944.1	36156	36174	19	-	ATTHACTMGAAWMBKWGTA	9.31e-05	1	AATACCACGCACAGGAGTA	gene	HAH_RS17455	HAH_5029	35936	36475	ribbon-helix-helix protein, CopG family
NC_015948.1	36857	36875	19	+	ATTHACTMGAAWMBKWGTA	1.25e-05	1	TTTCACGCAAACTGGAGTA	gene	HAH_RS00210	HAH_0043	35470	37515	DEAD/DEAH box helicase
NC_015943.1	37215	37233	19	-	ATTHACTMGAAWMBKWGTA	6.69e-05	1	GATTACTCGGAACGTCGTA	gene	HAH_RS15300	HAH_4043	36558	37607	radical SAM protein
NC_015943.1	41082	41100	19	-	ATTHACTMGAAWMBKWGTA	3.35e-05	1	TTTGAGTCCAATTCTTGTC	promoter	HAH_RS15315	HAH_4046	40975	41224	helix-turn-helix domain-containing protein
NC_015944.1	41559	41577	19	+	ATTHACTMGAAWMBKWGTA	7.29e-06	1	ATTCACGAGTGACGGTGTC	promoter	HAH_RS17470	HAH_5034	41478	41581	Glu/Leu/Phe/Val dehydrogenase
NC_015944.1	41559	41577	19	+	ATTHACTMGAAWMBKWGTA	7.29e-06	1	ATTCACGAGTGACGGTGTC	promoter	HAH_RS19660	HAH_5033	41456	41581	rubrerythrin-like domain-containing protein
NC_015943.1	53060	53078	19	-	ATTHACTMGAAWMBKWGTA	7.64e-06	1	ATTAATGCTGTTTGGAGTA	gene	HAH_RS15385	HAH_4065	52829	53788	hypothetical protein
NC_015943.1	61159	61177	19	-	ATTHACTMGAAWMBKWGTA	7.49e-06	1	ATTCAGTCAGAAACGTGTG	gene	HAH_RS15415	NA	61043	61516	PrgI family protein
NC_015943.1	71201	71219	19	-	ATTHACTMGAAWMBKWGTA	2.45e-05	1	ACTTCGTCGAAATCGTGTC	gene	HAH_RS20115	NA	70939	71334	halocyanin domain-containing protein
NC_015944.1	72054	72072	19	-	ATTHACTMGAAWMBKWGTA	1.39e-05	1	AAGAACTCGACAAGGAGTG	gene	HAH_RS17590	HAH_5058	71744	72148	helix-turn-helix domain-containing protein
NC_015943.1	75739	75757	19	-	ATTHACTMGAAWMBKWGTA	8.25e-05	1	GTGTAGTCGCAAATTAGTG	intergenic	NA	NA	75579	76483	NA
NC_015943.1	77536	77554	19	-	ATTHACTMGAAWMBKWGTA	2.22e-05	1	GTTCCGTCGGGTTCGAGTC	gene	HAH_RS15490	HAH_4086	76484	77908	type IV secretion system DNA-binding domain-containing protein
NC_015943.1	83719	83737	19	-	ATTHACTMGAAWMBKWGTA	1.11e-05	1	ATACCGTCGATACTGAGTA	intergenic	NA	NA	83650	83862	NA
NC_015944.1	87858	87876	19	+	ATTHACTMGAAWMBKWGTA	4.43e-05	1	TTGCACGCCAATTCTAGTG	promoter	HAH_RS17700	HAH_5080	87852	88101	urea ABC transporter substrate-binding protein
NC_015944.1	87861	87879	19	+	ATTHACTMGAAWMBKWGTA	7.3e-05	1	AATCACTAGAATTGGCGTG	promoter	HAH_RS17700	HAH_5080	87852	88101	urea ABC transporter substrate-binding protein
NC_015948.1	93670	93688	19	+	ATTHACTMGAAWMBKWGTA	3.62e-06	1	ACTACCTCGATACGGTGTC	gene	HAH_RS00485	HAH_0101	93258	94133	MBL fold metallo-hydrolase
NC_015944.1	95098	95116	19	+	ATTHACTMGAAWMBKWGTA	3.18e-05	1	ATGATTTCGGTTCGTAGTC	gene	HAH_RS17730	HAH_5086	94806	95249	MaoC family dehydratase
NC_015944.1	95399	95417	19	+	ATTHACTMGAAWMBKWGTA	6.93e-06	1	GTGTATTCGAGTCGTAGTC	intergenic	NA	NA	95250	95503	NA
NC_015943.1	112048	112066	19	-	ATTHACTMGAAWMBKWGTA	7.06e-05	1	TCTCTTTCGCTACTGAGTA	intergenic	NA	NA	112024	112077	NA
NC_015943.1	115171	115189	19	-	ATTHACTMGAAWMBKWGTA	7.25e-05	1	ACTCACAACAACTCTAGTC	promoter	HAH_RS15730	HAH_4135	115107	115356	hypothetical protein
NC_015944.1	121472	121490	19	+	ATTHACTMGAAWMBKWGTA	3.25e-05	1	GCTCACGCTGAAACTAGTC	gene	HAH_RS17865	HAH_5116	121469	122341	universal stress protein
NC_015943.1	129326	129344	19	+	ATTHACTMGAAWMBKWGTA	1.42e-05	1	GTTCTGTCGAGATGGAGTC	gene	HAH_RS15825	HAH_4153	128600	129484	HNH endonuclease
NC_015944.1	133790	133808	19	-	ATTHACTMGAAWMBKWGTA	5.83e-08	0.0756	ATGAACTCGAATCTGTGTA	promoter	HAH_RS17930	HAH_5129	133780	133893	sugar porter family MFS transporter
NC_015944.1	134417	134435	19	-	ATTHACTMGAAWMBKWGTA	2.93e-06	1	GTTTACTATAATTATAGTA	promoter	HAH_RS17935	HAH_5130	134374	134531	universal stress protein
NC_015944.1	134420	134438	19	-	ATTHACTMGAAWMBKWGTA	1.04e-05	1	AATTACTATAATTATAGTA	promoter	HAH_RS17935	HAH_5130	134374	134531	universal stress protein
NC_015948.1	136839	136857	19	+	ATTHACTMGAAWMBKWGTA	2.16e-05	1	ATTTCCGAGTATCGGTGTC	gene	HAH_RS00715	HAH_0149	136399	137241	alpha/beta hydrolase
NC_015944.1	139092	139110	19	+	ATTHACTMGAAWMBKWGTA	3.43e-05	1	TCATAGTCGAATCTGTGTA	intergenic	NA	NA	138918	139107	NA
NC_015943.1	141612	141630	19	-	ATTHACTMGAAWMBKWGTA	6.84e-05	1	TCACACTACGTACCGAGTC	gene	HAH_RS15880	HAH_4165	141313	142110	type I-B CRISPR-associated protein Cas5b
NC_015944.1	142296	142314	19	+	ATTHACTMGAAWMBKWGTA	2.63e-05	1	AATCCCTACGATTCGAGTC	gene	HAH_RS17965	HAH_5136	140835	143240	DUF2309 domain-containing protein
NC_015943.1	143592	143610	19	-	ATTHACTMGAAWMBKWGTA	1.35e-05	1	GCTGACTCGTTACGGAGTC	gene	HAH_RS15890	HAH_4167	143197	145359	type I-B CRISPR-associated protein Cas8b/Csh1
NC_015943.1	149827	149845	19	-	ATTHACTMGAAWMBKWGTA	9.13e-05	1	GTTGCTTACGGATGGAGTA	promoter	HAH_RS15915	NA	149733	149982	nitrate ABC transporter ATP-binding protein
NC_015944.1	152398	152416	19	-	ATTHACTMGAAWMBKWGTA	4.17e-05	1	TCTCACGCGTATCCTTGTC	gene	HAH_RS18005	HAH_5144	151583	152461	carbohydrate ABC transporter permease
NC_015943.1	168130	168148	19	+	ATTHACTMGAAWMBKWGTA	6.79e-05	1	GTTCTCTCAGGAAATAGTA	gene	HAH_RS15980	HAH_4186	167806	168828	hypothetical protein
NC_015948.1	168916	168934	19	-	ATTHACTMGAAWMBKWGTA	1.5e-05	1	GCTGACACGGAATCGAGTA	promoter	HAH_RS19805	HAH_0188	168880	168953	hypothetical protein
NC_015948.1	168919	168937	19	-	ATTHACTMGAAWMBKWGTA	1.46e-07	0.162	TTTTACTCGATTCCGTGTC	promoter	HAH_RS19805	HAH_0188	168880	168953	hypothetical protein
NC_015943.1	169286	169304	19	-	ATTHACTMGAAWMBKWGTA	8.96e-05	1	GATCAGTCAAGAAAGAGTA	intergenic	NA	NA	169197	169942	NA
NC_015944.1	173025	173043	19	+	ATTHACTMGAAWMBKWGTA	4.81e-05	1	GGTCACGCGAATCGGTGTC	gene	HAH_RS18085	HAH_5160	172981	173904	DUF1616 domain-containing protein
NC_015944.1	175901	175919	19	+	ATTHACTMGAAWMBKWGTA	5.28e-05	1	GTAGTTTCCAATACGAGTA	promoter	HAH_RS18095	HAH_5162	175839	175982	sulfatase
NC_015944.1	176354	176372	19	+	ATTHACTMGAAWMBKWGTA	7.62e-05	1	ATACCCTCCGGAATGTGTC	gene	HAH_RS18095	HAH_5162	175983	177341	sulfatase
NC_015943.1	177961	177979	19	-	ATTHACTMGAAWMBKWGTA	3.99e-05	1	ATTGATACTGGTCGGTGTC	intergenic	NA	NA	177621	178314	NA
NC_015944.1	186779	186797	19	+	ATTHACTMGAAWMBKWGTA	6.08e-05	1	GTGAACACCGGACGGTGTC	intergenic	NA	NA	186718	186795	NA
NC_015948.1	186931	186949	19	+	ATTHACTMGAAWMBKWGTA	2.71e-05	1	GCTTCCTCCAGAACGTGTA	gene	HAH_RS00985	HAH_0207	185043	187730	leucine--tRNA ligase
NC_015943.1	193422	193440	19	-	ATTHACTMGAAWMBKWGTA	8.39e-05	1	GAGCAGTCGGTACAGAGTA	intergenic	NA	NA	193417	193515	NA
NC_015944.1	195237	195255	19	-	ATTHACTMGAAWMBKWGTA	5.55e-05	1	TAACACTCTCAAACGTGTA	promoter	HAH_RS18175	HAH_5177	195194	195437	PTS fructose transporter subunit IIC
NC_015944.1	195237	195255	19	+	ATTHACTMGAAWMBKWGTA	5.55e-05	1	TAACACTCTCAAACGTGTA	promoter	HAH_RS18180	HAH_5178	195194	195437	chromosome segregation protein SMC
NC_015944.1	200972	200990	19	+	ATTHACTMGAAWMBKWGTA	5.14e-05	1	TTTTTTTACAGAATGAGTA	intergenic	NA	NA	200343	201004	NA
NC_015944.1	203356	203374	19	+	ATTHACTMGAAWMBKWGTA	3.99e-06	1	ACGAACTCGAACTGGAGTA	gene	HAH_RS18200	HAH_5182	201255	203789	FAD-dependent oxidoreductase
NC_015943.1	219980	219998	19	-	ATTHACTMGAAWMBKWGTA	1.58e-05	1	GTGTATTCGACTCGTAGTG	gene	HAH_RS16210	HAH_4237	219463	220014	diadenylate cyclase
NC_015944.1	222535	222553	19	-	ATTHACTMGAAWMBKWGTA	5.12e-05	1	TTTCAGAATAACAGGAGTA	promoter	HAH_RS18270	HAH_5197	222446	222695	FAD-dependent oxidoreductase
NC_015948.1	223769	223787	19	+	ATTHACTMGAAWMBKWGTA	9e-05	1	ACTTACGAGTGTTCGTGTC	gene	HAH_RS01160	HAH_0242	223542	224681	LamG domain-containing protein
NC_015943.1	242875	242893	19	-	ATTHACTMGAAWMBKWGTA	4.81e-05	1	GTTACTTCCCAAATGAGTC	promoter	HAH_RS16320	HAH_4261	242797	243046	IS1595 family transposase
NC_015944.1	249097	249115	19	+	ATTHACTMGAAWMBKWGTA	8.98e-06	1	GCGAAGTCGAAACCGTGTA	gene	HAH_RS18395	HAH_5224	248916	249116	hypothetical protein
NC_015943.1	270411	270429	19	-	ATTHACTMGAAWMBKWGTA	9.31e-05	1	ATTCGCTCCGTTTGGAGTG	gene	HAH_RS16440	HAH_4286	269270	270481	exodeoxyribonuclease VII large subunit
NC_015943.1	273634	273652	19	+	ATTHACTMGAAWMBKWGTA	7.45e-05	1	GTGTTCTCGGGCACTAGTA	intergenic	NA	NA	272976	274013	NA
NC_015948.1	274240	274258	19	-	ATTHACTMGAAWMBKWGTA	5.66e-06	1	TTGCCCTCGGTTCCGAGTA	gene	HAH_RS01395	HAH_0291	273993	275075	D-xylose 1-dehydrogenase
NC_015944.1	281378	281396	19	-	ATTHACTMGAAWMBKWGTA	4.45e-05	1	ACACTCACGAGACCGAGTA	intergenic	NA	NA	281339	281756	NA
NC_015943.1	288184	288202	19	+	ATTHACTMGAAWMBKWGTA	2.67e-05	1	GATACGTCGGAACCGAGTC	gene	HAH_RS20200	HAH_4299	287503	288318	hypothetical protein
NC_015948.1	291956	291974	19	-	ATTHACTMGAAWMBKWGTA	7.45e-05	1	GATACCACGGGACGGAGTC	gene	HAH_RS01470	HAH_0307	291864	292841	ABC transporter permease
NC_015943.1	295925	295943	19	+	ATTHACTMGAAWMBKWGTA	9.31e-05	1	TCTCCCACCAGACGGTGTA	gene	HAH_RS16555	HAH_4309	295600	296214	hypothetical protein
NC_015943.1	300267	300285	19	-	ATTHACTMGAAWMBKWGTA	4.51e-05	1	AAATCGTCGAAAAGGAGTA	gene	HAH_RS16575	HAH_4313	299837	301369	2-oxo acid dehydrogenase subunit E2
NC_015944.1	308379	308397	19	-	ATTHACTMGAAWMBKWGTA	8.8e-05	1	ATAGTCTACTATCGTAGTA	intergenic	NA	NA	308009	308486	NA
NC_015943.1	311832	311850	19	-	ATTHACTMGAAWMBKWGTA	5.33e-05	1	ATAAATTAGGAAAATTGTC	intergenic	NA	NA	311212	311900	NA
NC_015944.1	314678	314696	19	-	ATTHACTMGAAWMBKWGTA	5.16e-05	1	GTACATACGGATTGTTGTA	promoter	HAH_RS18685	HAH_5284	314630	314762	carotenoid oxygenase family protein
NC_015944.1	318318	318336	19	+	ATTHACTMGAAWMBKWGTA	8.22e-05	1	TCGAACGCTACACGGAGTA	gene	HAH_RS18715	HAH_5290	318146	319981	bacteriohemerythrin
NC_015944.1	321296	321314	19	-	ATTHACTMGAAWMBKWGTA	3.85e-05	1	ATTCTTACTGGACTGAGTA	intergenic	NA	NA	321144	321357	NA
NC_015943.1	325242	325260	19	-	ATTHACTMGAAWMBKWGTA	9.31e-05	1	AATTAGAATAATATGTGTA	promoter	HAH_RS16670	HAH_4332	325013	325262	glucose 1-dehydrogenase
NC_015944.1	330326	330344	19	-	ATTHACTMGAAWMBKWGTA	2.39e-05	1	GTGATTTCGAACCCGAGTC	gene	HAH_RS18765	HAH_5300	329896	330996	ABC transporter permease
NC_015943.1	330415	330433	19	+	ATTHACTMGAAWMBKWGTA	7.39e-05	1	TTTGTGTCGGGACCGTGTC	promoter	HAH_RS16695	HAH_4337	330274	330485	sugar ABC transporter permease
NC_015944.1	342697	342715	19	+	ATTHACTMGAAWMBKWGTA	1.1e-05	1	ATGTACTCGGCACTTTGTC	gene	HAH_RS18810	HAH_5309	342387	342746	hypothetical protein
NC_015943.1	345794	345812	19	-	ATTHACTMGAAWMBKWGTA	3.01e-05	1	GTTCACACGCCATGGTGTC	gene	HAH_RS16750	HAH_4348	344300	347149	penicillin acylase family protein
NC_015948.1	349054	349072	19	+	ATTHACTMGAAWMBKWGTA	5.98e-05	1	GTGGTCTAGAGAAGGAGTC	gene	HAH_RS01770	HAH_0368	348424	349632	glycosyltransferase family 4 protein
NC_015948.1	351329	351347	19	-	ATTHACTMGAAWMBKWGTA	7.59e-05	1	ATTTCCTCGAACTGGAGGA	gene	HAH_RS01780	HAH_0370	351154	352209	DUF354 domain-containing protein
NC_015944.1	356860	356878	19	-	ATTHACTMGAAWMBKWGTA	8.84e-05	1	AGGTACTCCAGTCCGTGTA	gene	HAH_RS18890	HAH_5325	355887	357677	AAA family ATPase
NC_015944.1	358352	358370	19	-	ATTHACTMGAAWMBKWGTA	8.57e-05	1	GTTTTTGACAGTCGGTGTA	promoter	HAH_RS18895	HAH_5326	358322	358571	hypothetical protein
NC_015944.1	358648	358666	19	+	ATTHACTMGAAWMBKWGTA	5.01e-05	1	TATACCTCGGGACTTTGTA	promoter	HAH_RS18900	HAH_5327	358613	358862	GAF domain-containing protein
NC_015944.1	359044	359062	19	+	ATTHACTMGAAWMBKWGTA	2.68e-05	1	GCTACTTCGGTTCCGAGTC	gene	HAH_RS18900	HAH_5327	358863	362027	GAF domain-containing protein
NC_015943.1	369947	369965	19	-	ATTHACTMGAAWMBKWGTA	1.56e-05	1	ACTTTCTCGAACATTAGTA	gene	HAH_RS16870	HAH_4373	368182	369960	acetyl-CoA carboxylase biotin carboxylase subunit
NC_015943.1	369947	369965	19	-	ATTHACTMGAAWMBKWGTA	1.56e-05	1	ACTTTCTCGAACATTAGTA	gene	HAH_RS16875	HAH_4374	369960	371126	acyl-CoA/acyl-ACP dehydrogenase
NC_015943.1	380467	380485	19	-	ATTHACTMGAAWMBKWGTA	5.06e-05	1	TTATCGTCGGAACGGAGTC	gene	HAH_RS16910	HAH_4381	379890	382298	cation-translocating P-type ATPase
NC_015948.1	386752	386770	19	-	ATTHACTMGAAWMBKWGTA	1.7e-05	1	ACAAACTCGACATGGAGTG	gene	HAH_RS01990	HAH_0414	386385	387176	electron transfer flavoprotein subunit beta/FixA family protein
NC_015944.1	389787	389805	19	-	ATTHACTMGAAWMBKWGTA	1.53e-05	1	ACTCCCTCTAACAGTAGTA	intergenic	NA	NA	389724	389807	NA
NC_015943.1	395959	395977	19	-	ATTHACTMGAAWMBKWGTA	8.88e-05	1	TTGCATTCGTCCCCGAGTC	gene	HAH_RS16970	HAH_4393	395496	396788	MgtC/SapB family protein
NC_015948.1	416758	416776	19	+	ATTHACTMGAAWMBKWGTA	5.23e-05	1	ACGCCCTCCGCTCCGAGTA	gene	HAH_RS02130	HAH_0443	416547	417008	30S ribosomal protein S19e
NC_015948.1	420780	420798	19	+	ATTHACTMGAAWMBKWGTA	6.28e-05	1	TCAGCCTCGAAACCGAGTG	gene	HAH_RS02155	HAH_0448	420377	420799	SHOCT domain-containing protein
NC_015948.1	420783	420801	19	+	ATTHACTMGAAWMBKWGTA	5.37e-05	1	GTTCACTCGGTTTCGAGGC	gene	HAH_RS02155	HAH_0448	420377	420799	SHOCT domain-containing protein
NC_015948.1	423608	423626	19	+	ATTHACTMGAAWMBKWGTA	7.86e-05	1	AATCCCCCGAAATCGAGTA	gene	HAH_RS02175	HAH_0452	422674	424464	oligoendopeptidase F
NC_015943.1	432172	432190	19	-	ATTHACTMGAAWMBKWGTA	5.16e-05	1	ATCAACACGAACCGGTGTA	gene	HAH_RS17075	HAH_4415	431102	432283	4Fe-4S dicluster domain-containing protein
NC_015948.1	443969	443987	19	+	ATTHACTMGAAWMBKWGTA	2.23e-05	1	ACGACTTCGAGACGGAGTA	gene	HAH_RS02290	HAH_0475	443689	444555	CheF family chemotaxis protein
NC_015948.1	458400	458418	19	+	ATTHACTMGAAWMBKWGTA	2.6e-07	0.225	GTTCACTACGAACGGTGTA	intergenic	NA	NA	458154	458466	NA
NC_015943.1	470064	470082	19	-	ATTHACTMGAAWMBKWGTA	2.58e-05	1	TTTCTCTCTAGCCAGAGTA	gene	HAH_RS17215	HAH_4445	469678	470145	pyridoxamine 5'-phosphate oxidase family protein
NC_015943.1	486890	486908	19	-	ATTHACTMGAAWMBKWGTA	7.06e-05	1	ATGATCTACACTTCGAGTG	gene	HAH_RS17300	HAH_4462	486895	487719	hypothetical protein
NC_015943.1	486890	486908	19	+	ATTHACTMGAAWMBKWGTA	7.06e-05	1	ATGATCTACACTTCGAGTG	intergenic	NA	NA	486699	486894	NA
NC_015948.1	501532	501550	19	-	ATTHACTMGAAWMBKWGTA	3.54e-05	1	ACGAACACGAGTTCGAGTC	gene	HAH_RS02575	HAH_0532	501219	501743	hypothetical protein
NC_015948.1	513562	513580	19	-	ATTHACTMGAAWMBKWGTA	2.56e-05	1	TTGTATTCGGTTAGGAGTG	promoter	HAH_RS02630	HAH_0543	513471	513579	anthranilate phosphoribosyltransferase
NC_015948.1	513562	513580	19	+	ATTHACTMGAAWMBKWGTA	2.56e-05	1	TTGTATTCGGTTAGGAGTG	promoter	HAH_RS02635	HAH_0544	513471	513579	AsnC family transcriptional regulator
NC_015948.1	565351	565369	19	+	ATTHACTMGAAWMBKWGTA	1.65e-05	1	GCGGATTCGAAACCGAGTC	gene	HAH_RS02910	HAH_0600	563211	566231	PAS domain S-box protein
NC_015948.1	586831	586849	19	-	ATTHACTMGAAWMBKWGTA	9.31e-05	1	TCATCGTCGAATACGAGTA	gene	HAH_RS02985	HAH_0615	585306	587231	sialidase
NC_015948.1	612801	612819	19	-	ATTHACTMGAAWMBKWGTA	2e-05	1	ATGTATTCGAGCATGAGTC	gene	HAH_RS03145	HAH_0647	612638	613900	isocitrate dehydrogenase (NADP(+))
NC_015948.1	645912	645930	19	+	ATTHACTMGAAWMBKWGTA	9.5e-06	1	AAAAATTCGGTTCGGAGTA	intergenic	NA	NA	645894	645943	NA
NC_015948.1	650367	650385	19	+	ATTHACTMGAAWMBKWGTA	9.81e-06	1	GTATCCTCGGATATGAGTA	promoter	HAH_RS03340	HAH_0686	650321	650378	threonine--tRNA ligase
NC_015948.1	653501	653519	19	+	ATTHACTMGAAWMBKWGTA	7e-05	1	ATTGGCTCGCGTCGGTGTA	gene	HAH_RS03350	HAH_0688	653495	654397	diacylglycerol kinase
NC_015948.1	678977	678995	19	+	ATTHACTMGAAWMBKWGTA	1.4e-05	1	ACTCCCTCAAGACGGAGTC	gene	HAH_RS03485	HAH_0716	677626	679242	S8 family serine peptidase
NC_015948.1	716018	716036	19	-	ATTHACTMGAAWMBKWGTA	4.37e-05	1	AAGAACGCGAACAGGAGTC	gene	HAH_RS03690	HAH_0758	715933	716673	NAD(P)/FAD-dependent oxidoreductase
NC_015948.1	731220	731238	19	-	ATTHACTMGAAWMBKWGTA	3.89e-05	1	GTTCCTGCTAATCTGTGTC	gene	HAH_RS03765	HAH_0772	730332	731669	sodium-dependent transporter
NC_015948.1	732642	732660	19	-	ATTHACTMGAAWMBKWGTA	8.63e-05	1	ATGGTCTCGGTCAGGAGTC	gene	HAH_RS03775	HAH_0774	732437	733147	SDR family oxidoreductase
NC_015948.1	813021	813039	19	-	ATTHACTMGAAWMBKWGTA	6.19e-05	1	TCGACTTCGAGTCGGAGTA	gene	HAH_RS04205	HAH_0864	813020	813424	peptide-methionine (R)-S-oxide reductase MsrB
NC_015948.1	832389	832407	19	+	ATTHACTMGAAWMBKWGTA	1.28e-08	0.0248	ATTCACTCGGTTCCGAGTC	promoter	HAH_RS04315	HAH_0887	832219	832468	cysteine synthase A
NC_015948.1	857709	857727	19	+	ATTHACTMGAAWMBKWGTA	2.28e-05	1	ACGAACTCGACACAGAGTG	gene	HAH_RS04440	HAH_0913	857123	857845	hypothetical protein
NC_015948.1	874985	875003	19	-	ATTHACTMGAAWMBKWGTA	6.97e-05	1	TCGAACACGATACTGAGTC	gene	HAH_RS04500	HAH_0926	874870	875385	NUDIX domain-containing protein
NC_015948.1	878980	878998	19	-	ATTHACTMGAAWMBKWGTA	7.3e-05	1	GCTGTCTCCGAACCGTGTG	gene	HAH_RS04510	HAH_0928	877389	879173	DUF2339 domain-containing protein
NC_015948.1	897145	897163	19	+	ATTHACTMGAAWMBKWGTA	4.8e-05	1	GTGAACGCCGCACCGAGTC	gene	HAH_RS04580	HAH_0943	896778	898085	MFS transporter
NC_015948.1	919561	919579	19	-	ATTHACTMGAAWMBKWGTA	9.64e-06	1	ACTATTTCGAGACGGAGTC	gene	HAH_RS04710	HAH_0970	918846	919616	creatininase family protein
NC_015948.1	959945	959963	19	-	ATTHACTMGAAWMBKWGTA	1.47e-05	1	GTTATTTCGGCTCCGAGTG	promoter	HAH_RS04915	HAH_1011	959873	959974	CBS domain-containing protein
NC_015948.1	959945	959963	19	+	ATTHACTMGAAWMBKWGTA	1.47e-05	1	GTTATTTCGGCTCCGAGTG	promoter	HAH_RS04920	HAH_1012	959873	959974	Gfo/Idh/MocA family oxidoreductase
NC_015948.1	1020219	1020237	19	-	ATTHACTMGAAWMBKWGTA	4.07e-05	1	ACAAACGCGAACAGTAGTA	promoter	HAH_RS05250	HAH_1079	1020167	1020285	aldolase
NC_015948.1	1020219	1020237	19	+	ATTHACTMGAAWMBKWGTA	4.07e-05	1	ACAAACGCGAACAGTAGTA	promoter	HAH_RS19890	HAH_1080	1020167	1020285	hypothetical protein
NC_015948.1	1029591	1029609	19	-	ATTHACTMGAAWMBKWGTA	3.36e-05	1	GTTCCGTAGAACAGGAGTG	gene	HAH_RS05300	HAH_1090	1028489	1030498	TRAP transporter fused permease subunit
NC_015948.1	1057622	1057640	19	+	ATTHACTMGAAWMBKWGTA	6.34e-05	1	ATGTCCACGGGACTGAGTC	intergenic	NA	NA	1057536	1057674	NA
NC_015948.1	1091827	1091845	19	-	ATTHACTMGAAWMBKWGTA	7.06e-05	1	TCGTCCTCGATTCGGTGTC	gene	HAH_RS05635	HAH_1160	1091376	1093250	ABC transporter permease
NC_015948.1	1108645	1108663	19	+	ATTHACTMGAAWMBKWGTA	1.88e-05	1	TTTGTCGCGGAACTGAGTA	gene	HAH_RS05710	HAH_1175	1108393	1108872	hypothetical protein
NC_015948.1	1125970	1125988	19	-	ATTHACTMGAAWMBKWGTA	6.34e-05	1	TTGCAGACGGCACCGAGTA	gene	HAH_RS05775	HAH_1188	1124925	1126292	phosphopentomutase/phosphoglucosamine mutase
NC_015948.1	1131513	1131531	19	-	ATTHACTMGAAWMBKWGTA	2.37e-05	1	GTAAACGCCAGTCCGAGTG	gene	HAH_RS05810	HAH_1196	1130954	1131628	site-2 protease family protein
NC_015948.1	1177748	1177766	19	+	ATTHACTMGAAWMBKWGTA	7.68e-05	1	ATTCTGTCCGCAATGAGTC	promoter	HAH_RS06025	HAH_1238	1177636	1177885	IclR family transcriptional regulator
NC_015948.1	1187534	1187552	19	-	ATTHACTMGAAWMBKWGTA	5.06e-05	1	ATTTACTCGCTACTGTGAA	gene	HAH_RS06070	HAH_1247	1187535	1188572	tyrosine-type recombinase/integrase
NC_015948.1	1196867	1196885	19	+	ATTHACTMGAAWMBKWGTA	2.45e-05	1	ATTAACTATGAACGCTGTA	promoter	HAH_RS06110	HAH_1255	1196816	1196915	pyruvate kinase
NC_015948.1	1211529	1211547	19	-	ATTHACTMGAAWMBKWGTA	1.84e-06	1	ACTTACTACAAAAGTAGTA	promoter	HAH_RS06155	HAH_1264	1211488	1211584	universal stress protein
NC_015948.1	1235691	1235709	19	+	ATTHACTMGAAWMBKWGTA	5.47e-06	1	ACGCACGCGAGACCGAGTA	gene	HAH_RS06260	HAH_1284	1235432	1237240	ABC transporter ATP-binding protein/permease
NC_015948.1	1244004	1244022	19	+	ATTHACTMGAAWMBKWGTA	7.89e-05	1	TCTACCTCGAAGCGGAGTA	gene	HAH_RS06300	HAH_1292	1243499	1244146	NUDIX domain-containing protein
NC_015948.1	1268623	1268641	19	-	ATTHACTMGAAWMBKWGTA	4.13e-05	1	GATCACTCGTGCCTGAGTG	gene	HAH_RS06430	HAH_1319	1268625	1269860	ABC transporter permease
NC_015948.1	1280977	1280995	19	-	ATTHACTMGAAWMBKWGTA	3.17e-05	1	ACTGAGACGGATCGGTGTA	gene	HAH_RS06485	HAH_1331	1280991	1282079	TRC40/GET3/ArsA family transport-energizing ATPase
NC_015948.1	1280977	1280995	19	-	ATTHACTMGAAWMBKWGTA	3.17e-05	1	ACTGAGACGGATCGGTGTA	intergenic	NA	NA	1280959	1280990	NA
NC_015948.1	1303569	1303587	19	-	ATTHACTMGAAWMBKWGTA	8.43e-05	1	ACGAAGTCGGGATGGAGTG	gene	HAH_RS06585	HAH_1353	1302623	1303978	hypothetical protein
NC_015948.1	1315521	1315539	19	-	ATTHACTMGAAWMBKWGTA	8.92e-12	6.94e-05	ATTCACTCGAAACCGAGTA	promoter	HAH_RS06645	HAH_1365	1315395	1315599	FAD-dependent oxidoreductase
NC_015948.1	1315521	1315539	19	+	ATTHACTMGAAWMBKWGTA	8.92e-12	6.94e-05	ATTCACTCGAAACCGAGTA	promoter	HAH_RS06650	HAH_1366	1315395	1315599	2-oxoacid:acceptor oxidoreductase subunit alpha
NC_015948.1	1323226	1323244	19	+	ATTHACTMGAAWMBKWGTA	2.3e-05	1	TCGTTCTCGAAACCGAGTC	gene	HAH_RS06685	HAH_1373	1323135	1324370	NAD(P)/FAD-dependent oxidoreductase
NC_015948.1	1331672	1331690	19	+	ATTHACTMGAAWMBKWGTA	4.81e-05	1	ACGACCTCTACAACGAGTA	gene	HAH_RS06740	HAH_1384	1331359	1331841	hypothetical protein
NC_015948.1	1358582	1358600	19	-	ATTHACTMGAAWMBKWGTA	2.77e-09	0.0108	ATTCACTCGAAATGTAGTA	promoter	HAH_RS06895	HAH_1418	1358460	1358709	3-hydroxyacyl-CoA dehydrogenase NAD-binding domain-containing protein
NC_015948.1	1358582	1358600	19	+	ATTHACTMGAAWMBKWGTA	2.77e-09	0.0108	ATTCACTCGAAATGTAGTA	promoter	HAH_RS06900	HAH_1419	1358479	1358728	class 1 fructose-bisphosphatase
NC_015948.1	1358585	1358603	19	-	ATTHACTMGAAWMBKWGTA	9.71e-07	0.686	ATTTACTACATTTCGAGTG	promoter	HAH_RS06895	HAH_1418	1358460	1358709	3-hydroxyacyl-CoA dehydrogenase NAD-binding domain-containing protein
NC_015948.1	1358585	1358603	19	+	ATTHACTMGAAWMBKWGTA	9.71e-07	0.686	ATTTACTACATTTCGAGTG	promoter	HAH_RS06900	HAH_1419	1358479	1358728	class 1 fructose-bisphosphatase
NC_015948.1	1367594	1367612	19	-	ATTHACTMGAAWMBKWGTA	4.76e-06	1	ATGTACTCCAGCACGAGTA	gene	HAH_RS06935	HAH_1427	1367197	1367991	aminoglycoside phosphotransferase
NC_015948.1	1386624	1386642	19	-	ATTHACTMGAAWMBKWGTA	6.34e-05	1	GCGTCCTCGATACTGAGTG	gene	HAH_RS07040	HAH_1449	1386560	1388104	alkaline phosphatase family protein
NC_015948.1	1478939	1478957	19	-	ATTHACTMGAAWMBKWGTA	2.17e-05	1	ATTTACTCGCATTCGATTA	promoter	HAH_RS07530	HAH_1549	1478796	1479045	ABC transporter substrate-binding protein
NC_015948.1	1486724	1486742	19	-	ATTHACTMGAAWMBKWGTA	4.39e-05	1	ACTCCTTCGTTTCCGTGTC	gene	HAH_RS07570	HAH_1557	1486515	1487591	TrmB family transcriptional regulator
NC_015948.1	1487720	1487738	19	-	ATTHACTMGAAWMBKWGTA	2.55e-05	1	GTTAACTCGATGTCGAGTG	gene	HAH_RS07575	HAH_1558	1487653	1488642	aldo/keto reductase
NC_015948.1	1489835	1489853	19	+	ATTHACTMGAAWMBKWGTA	3.35e-05	1	ATTTACAACATCAGTTGTA	promoter	HAH_RS07585	HAH_1560	1489662	1489911	orotate phosphoribosyltransferase-like protein
NC_015948.1	1510096	1510114	19	+	ATTHACTMGAAWMBKWGTA	4.74e-05	1	GATAACGACGAACGGTGTC	gene	HAH_RS07690	HAH_1581	1509656	1510864	MoxR family ATPase
NC_015948.1	1534488	1534506	19	-	ATTHACTMGAAWMBKWGTA	4.29e-05	1	TCGAACTCGGCCCCGAGTA	gene	HAH_RS07790	HAH_1601	1534330	1537812	hypothetical protein
NC_015948.1	1570121	1570139	19	+	ATTHACTMGAAWMBKWGTA	2.32e-05	1	ATTAATAACAATAGTTGTC	promoter	HAH_RS07930	HAH_1633	1570087	1570336	glycosyltransferase family 2 protein
NC_015948.1	1573966	1573984	19	+	ATTHACTMGAAWMBKWGTA	9.03e-05	1	GTTCACTCGGGTTGCTGTC	gene	HAH_RS07940	HAH_1635	1572793	1574238	DUF58 domain-containing protein
NC_015948.1	1582075	1582093	19	-	ATTHACTMGAAWMBKWGTA	8.31e-05	1	GCGGCCTCGACTCCGTGTA	gene	HAH_RS07980	HAH_1643	1582038	1583720	hypothetical protein
NC_015948.1	1604752	1604770	19	-	ATTHACTMGAAWMBKWGTA	4.62e-05	1	AAAAACTACGATCAGTGTA	gene	HAH_RS19095	NA	1604240	1605430	glycosyltransferase family 4 protein
NC_015948.1	1605125	1605143	19	-	ATTHACTMGAAWMBKWGTA	9.31e-05	1	ATGTTTTCGGATTATTGTA	gene	HAH_RS19095	NA	1604240	1605430	glycosyltransferase family 4 protein
NC_015948.1	1615643	1615661	19	-	ATTHACTMGAAWMBKWGTA	1.26e-05	1	ACACACGATAAACCGAGTA	gene	HAH_RS19110	NA	1615461	1616222	hypothetical protein
NC_015948.1	1631961	1631979	19	-	ATTHACTMGAAWMBKWGTA	2.74e-06	1	ACACACTCGAAACAGTGTA	gene	HAH_RS08165	HAH_1681	1630541	1632523	long-chain fatty acid--CoA ligase
NC_015948.1	1662676	1662694	19	-	ATTHACTMGAAWMBKWGTA	7.36e-05	1	GCTCTCGCGACTCGGTGTC	gene	HAH_RS08325	HAH_1715	1662340	1662888	acyltransferase
NC_015948.1	1701957	1701975	19	+	ATTHACTMGAAWMBKWGTA	7.86e-05	1	ACGTTTTCGGATAGGAGTC	gene	HAH_RS08520	HAH_1756	1701945	1703633	b(o/a)3-type cytochrome-c oxidase subunit 1
NC_015948.1	1714671	1714689	19	-	ATTHACTMGAAWMBKWGTA	8.6e-05	1	AATTCCTCGAATTCGGGTA	gene	HAH_RS08580	HAH_1768	1714658	1715131	DUF555 domain-containing protein
NC_015948.1	1726825	1726843	19	-	ATTHACTMGAAWMBKWGTA	2.71e-05	1	TTTGACGAGCCACCGAGTA	promoter	HAH_RS08640	HAH_1780	1726816	1726872	RNA-binding protein
NC_015948.1	1726825	1726843	19	-	ATTHACTMGAAWMBKWGTA	2.71e-05	1	TTTGACGAGCCACCGAGTA	promoter	HAH_RS08645	HAH_1781	1726816	1727065	hypothetical protein
NC_015948.1	1741364	1741382	19	+	ATTHACTMGAAWMBKWGTA	9.1e-05	1	GTACACGCCGGACGTTGTC	gene	HAH_RS08730	HAH_1798	1740102	1742960	molybdopterin-dependent oxidoreductase
NC_015948.1	1770534	1770552	19	-	ATTHACTMGAAWMBKWGTA	2.14e-05	1	GCTCTCTCGGGTAGTAGTA	promoter	HAH_RS08865	HAH_1825	1770535	1770614	threonine/serine dehydratase
NC_015948.1	1770534	1770552	19	+	ATTHACTMGAAWMBKWGTA	2.14e-05	1	GCTCTCTCGGGTAGTAGTA	promoter	HAH_RS08870	HAH_1826	1770535	1770614	class IV adenylate cyclase
NC_015948.1	1792844	1792862	19	+	ATTHACTMGAAWMBKWGTA	4.26e-08	0.0663	TTTCACTCGATTCGGAGTC	gene	HAH_RS08975	HAH_1848	1792840	1793430	thioredoxin family protein
NC_015948.1	1794597	1794615	19	+	ATTHACTMGAAWMBKWGTA	5.92e-05	1	ATGACGTCGTGTACGAGTA	gene	HAH_RS08980	HAH_1851	1794032	1795069	hypothetical protein
NC_015948.1	1844219	1844237	19	+	ATTHACTMGAAWMBKWGTA	7.13e-05	1	TTTGATTCGATCAAGTGTC	gene	HAH_RS09220	HAH_1901	1844202	1846124	beta-CASP ribonuclease aCPSF1
NC_015948.1	1868450	1868468	19	-	ATTHACTMGAAWMBKWGTA	5.3e-05	1	ATGCTCTCCACAACTAGTG	promoter	HAH_RS09325	HAH_1926	1868371	1868620	fumarylacetoacetate hydrolase family protein
NC_015948.1	1877174	1877192	19	+	ATTHACTMGAAWMBKWGTA	3.74e-05	1	TTTCAGTCCCACCCGTGTC	promoter	HAH_RS09385	HAH_1939	1877152	1877401	glycosyltransferase family 4 protein
NC_015948.1	1914236	1914254	19	-	ATTHACTMGAAWMBKWGTA	8.13e-05	1	ATTTCGACGACCCGGTGTA	gene	HAH_RS09615	HAH_1985	1913905	1915224	amino acid ABC transporter substrate-binding protein
NC_015948.1	1924336	1924354	19	-	ATTHACTMGAAWMBKWGTA	4.33e-05	1	TCGAAGTCGAAATGGAGTC	gene	HAH_RS09650	HAH_1992	1923612	1926380	surface glycoprotein
NC_015948.1	1925853	1925871	19	-	ATTHACTMGAAWMBKWGTA	6.63e-05	1	GAGTACTCAAATTGTAGTC	gene	HAH_RS09650	HAH_1992	1923612	1926380	surface glycoprotein
NC_015948.1	1980645	1980663	19	+	ATTHACTMGAAWMBKWGTA	8.43e-05	1	ACAAACGCGGCCCGGAGTA	gene	HAH_RS09935	HAH_2049	1980221	1980664	hypothetical protein
NC_015948.1	1999115	1999133	19	-	ATTHACTMGAAWMBKWGTA	3.73e-05	1	ATTACCGCGATCTCGTGTG	gene	HAH_RS10020	HAH_2068	1996585	1999683	PAS domain S-box protein
NC_015948.1	2011236	2011254	19	-	ATTHACTMGAAWMBKWGTA	1.02e-05	1	ATTACGTCCAGACCGAGTG	promoter	HAH_RS10070	HAH_2078	2011216	2011332	phosphate ABC transporter permease subunit PstC
NC_015948.1	2012683	2012701	19	+	ATTHACTMGAAWMBKWGTA	7.79e-05	1	TCTCACTACCGAAGGAGTG	gene	HAH_RS10080	HAH_2080	2012637	2013635	phosphate uptake regulator PhoU
NC_015948.1	2028288	2028306	19	+	ATTHACTMGAAWMBKWGTA	9.5e-06	1	ACGCACTCGCTATCGAGTA	gene	HAH_RS10180	HAH_2101	2028182	2029513	nickel pincer cofactor biosynthesis protein LarC
NC_015948.1	2036523	2036541	19	-	ATTHACTMGAAWMBKWGTA	9.16e-05	1	ATTATTTACCGTCGTAGTG	promoter	HAH_RS10215	HAH_2109	2036306	2036555	hypothetical protein
NC_015948.1	2047212	2047230	19	+	ATTHACTMGAAWMBKWGTA	6.94e-05	1	GCGAACACGATAAGGAGTG	gene	HAH_RS19135	HAH_2118	2046446	2047807	sulfatase
NC_015948.1	2053768	2053786	19	+	ATTHACTMGAAWMBKWGTA	6.52e-05	1	TCTTATTCCGAAAAGTGTA	promoter	HAH_RS19510	NA	2053738	2053813	hypothetical protein
NC_015948.1	2072406	2072424	19	-	ATTHACTMGAAWMBKWGTA	7.1e-05	1	TCGGACTCGACTTCGAGTC	gene	HAH_RS10360	HAH_2137	2071907	2072632	50S ribosomal protein L32e
NC_015948.1	2107765	2107783	19	-	ATTHACTMGAAWMBKWGTA	7.19e-05	1	ACGAACTCGAAAAGCAGTA	gene	HAH_RS10580	HAH_2182	2106723	2110310	chromosome segregation protein SMC
NC_015948.1	2118791	2118809	19	-	ATTHACTMGAAWMBKWGTA	4.05e-05	1	ACGACCTCGAGTTCGAGTG	gene	HAH_RS10630	HAH_2192	2118133	2120337	amino acid permease
NC_015948.1	2128188	2128206	19	-	ATTHACTMGAAWMBKWGTA	6.08e-05	1	ATTAACTCTGTACCTAGAC	promoter	HAH_RS10680	HAH_2202	2128156	2128263	helix-turn-helix domain-containing protein
NC_015948.1	2148640	2148658	19	+	ATTHACTMGAAWMBKWGTA	8.66e-05	1	GCGCACGCGACTTGGAGTC	gene	HAH_RS10810	HAH_2228	2148124	2149221	GHKL domain-containing protein
NC_015948.1	2153292	2153310	19	-	ATTHACTMGAAWMBKWGTA	7e-05	1	ACTCTCGCAGATCCGAGTG	gene	HAH_RS10835	HAH_2233	2153113	2153523	GtrA family protein
NC_015948.1	2166066	2166084	19	+	ATTHACTMGAAWMBKWGTA	1.08e-05	1	TTTCCGTCGAGAACGTGTA	gene	HAH_RS10920	HAH_2250	2165832	2166758	polyprenyl diphosphate synthase
NC_015948.1	2168481	2168499	19	+	ATTHACTMGAAWMBKWGTA	8.39e-05	1	ACTCACTGGAGAACGTGTC	gene	HAH_RS10930	HAH_2252	2167467	2168825	DUF92 domain-containing protein
NC_015948.1	2182662	2182680	19	+	ATTHACTMGAAWMBKWGTA	6.76e-05	1	ACGGACTCGTCTCCGAGTG	gene	HAH_RS11000	HAH_2267	2182169	2182750	DUF2150 family protein
NC_015948.1	2186840	2186858	19	+	ATTHACTMGAAWMBKWGTA	3.71e-05	1	GCTGTCTCGAACAGGTGTA	gene	HAH_RS11020	HAH_2271	2186548	2187885	hydroxymethylglutaryl-CoA synthase family protein
NC_015948.1	2235592	2235610	19	-	ATTHACTMGAAWMBKWGTA	6.63e-05	1	TCAAAGTCGACTACGAGTA	gene	HAH_RS11255	HAH_2320	2233182	2235752	ATP-binding protein
NC_015948.1	2237586	2237604	19	+	ATTHACTMGAAWMBKWGTA	5.26e-09	0.0136	ATTCACTCGAAATCGAGTG	promoter	HAH_RS11270	HAH_2323	2237553	2237673	phosphoenolpyruvate synthase
NC_015948.1	2237589	2237607	19	+	ATTHACTMGAAWMBKWGTA	1.41e-05	1	CTTCACTCGATTTCGAGTG	promoter	HAH_RS11270	HAH_2323	2237553	2237673	phosphoenolpyruvate synthase
NC_015948.1	2278160	2278178	19	-	ATTHACTMGAAWMBKWGTA	5.75e-05	1	TTGTCGTCGGATCGGAGTG	promoter	HAH_RS11460	HAH_2362	2277957	2278206	hypothetical protein
NC_015948.1	2278160	2278178	19	+	ATTHACTMGAAWMBKWGTA	5.75e-05	1	TTGTCGTCGGATCGGAGTG	promoter	HAH_RS11465	HAH_2364	2278111	2278360	hypothetical protein
NC_015948.1	2324555	2324573	19	+	ATTHACTMGAAWMBKWGTA	4.56e-05	1	TCGTACTCGACCACGAGTA	gene	HAH_RS11680	HAH_2409	2323912	2326344	methyl-accepting chemotaxis protein
NC_015948.1	2333886	2333904	19	+	ATTHACTMGAAWMBKWGTA	1.37e-05	1	GTGACCACGATACCGAGTA	gene	HAH_RS11710	HAH_2415	2333000	2334523	phytoene desaturase family protein
NC_015948.1	2338435	2338453	19	-	ATTHACTMGAAWMBKWGTA	2.07e-05	1	GTTCACACAGGTCGGTGTC	gene	HAH_RS11735	HAH_2420	2337256	2338569	MFS transporter
NC_015948.1	2344407	2344425	19	+	ATTHACTMGAAWMBKWGTA	6.94e-05	1	GCGGTCTCGAAATCGAGTC	gene	HAH_RS11760	HAH_2425	2344151	2346280	ATP-dependent protease LonB
NC_015948.1	2354880	2354898	19	+	ATTHACTMGAAWMBKWGTA	7.3e-05	1	AAGGCCTCGATATCGAGTC	gene	HAH_RS11815	HAH_2436	2354486	2355511	amidohydrolase family protein
NC_015948.1	2366656	2366674	19	-	ATTHACTMGAAWMBKWGTA	2.48e-05	1	ATTGATGCGGATTGTTGTC	gene	HAH_RS11890	HAH_2451	2366670	2366903	HTH domain-containing protein
NC_015948.1	2366656	2366674	19	-	ATTHACTMGAAWMBKWGTA	2.48e-05	1	ATTGATGCGGATTGTTGTC	intergenic	NA	NA	2366463	2366669	NA
NC_015948.1	2381756	2381774	19	+	ATTHACTMGAAWMBKWGTA	1.37e-05	1	GTTCACACCGAACTTTGTC	gene	HAH_RS11965	HAH_2465	2381253	2382026	SDR family oxidoreductase
NC_015948.1	2427247	2427265	19	-	ATTHACTMGAAWMBKWGTA	9.03e-05	1	GTTCAGTACCACTCGTGTC	gene	HAH_RS19770	HAH_2500	2427200	2427349	hypothetical protein
NC_015948.1	2431509	2431527	19	+	ATTHACTMGAAWMBKWGTA	1.92e-05	1	ATTCAGTACCTTTTGAGTA	gene	HAH_RS12160	NA	2431174	2431968	hypothetical protein
NC_015948.1	2448981	2448999	19	+	ATTHACTMGAAWMBKWGTA	7.86e-05	1	ATTTGGTCGGTATCGAGTA	gene	HAH_RS12265	HAH_2526	2448632	2450269	NADH-quinone oxidoreductase subunit D
NC_015948.1	2454939	2454957	19	+	ATTHACTMGAAWMBKWGTA	5.7e-05	1	ATGCCCTCGAAACGCTGTA	gene	HAH_RS12290	HAH_2531	2454461	2455369	serine/threonine-protein kinase RIO2
NC_015948.1	2460574	2460592	19	+	ATTHACTMGAAWMBKWGTA	5.6e-05	1	GCATCCTCGGCTCCGAGTA	gene	HAH_RS12310	HAH_2535	2459031	2460980	ABC transporter substrate-binding protein
NC_015948.1	2492483	2492501	19	-	ATTHACTMGAAWMBKWGTA	4.07e-05	1	TATGATTCCGAACCGAGTG	promoter	HAH_RS12490	HAH_2571	2492341	2492506	DUF6432 family protein
NC_015948.1	2492486	2492504	19	-	ATTHACTMGAAWMBKWGTA	8.35e-05	1	AATCACTCGGTTCGGAATC	promoter	HAH_RS12490	HAH_2571	2492341	2492506	DUF6432 family protein
NC_015948.1	2529170	2529188	19	-	ATTHACTMGAAWMBKWGTA	2.88e-05	1	ATTCAGACGGACTGTTGTA	promoter	HAH_RS12685	HAH_2610	2529028	2529226	hypothetical protein
NC_015948.1	2529170	2529188	19	+	ATTHACTMGAAWMBKWGTA	2.88e-05	1	ATTCAGACGGACTGTTGTA	promoter	HAH_RS12690	HAH_2611	2529028	2529226	geranylgeranyl reductase family protein
NC_015948.1	2532039	2532057	19	-	ATTHACTMGAAWMBKWGTA	5.48e-05	1	ACGAACACGGCACGGAGTC	gene	HAH_RS12700	HAH_2613	2531399	2532199	sulfurtransferase
NC_015948.1	2543519	2543537	19	-	ATTHACTMGAAWMBKWGTA	2.67e-05	1	ATACAGTCGGCTTCGAGTG	gene	HAH_RS12770	HAH_2627	2543035	2543712	phosphate signaling complex protein PhoU
NC_015948.1	2563607	2563625	19	+	ATTHACTMGAAWMBKWGTA	5.25e-06	1	GTTACTTCTATACTGAGTA	intergenic	NA	NA	2563289	2563754	NA
NC_015948.1	2635523	2635541	19	-	ATTHACTMGAAWMBKWGTA	2.19e-06	1	ATTAACTCACATAGTTGTA	promoter	HAH_RS13280	HAH_2729	2635404	2635594	aminopeptidase
NC_015948.1	2635523	2635541	19	+	ATTHACTMGAAWMBKWGTA	2.19e-06	1	ATTAACTCACATAGTTGTA	promoter	HAH_RS13285	HAH_2730	2635404	2635594	type II glyceraldehyde-3-phosphate dehydrogenase
NC_015948.1	2681049	2681067	19	-	ATTHACTMGAAWMBKWGTA	5.5e-05	1	GCTGATTCTGGTCGGAGTG	gene	HAH_RS13550	HAH_2784	2680464	2681207	DUF429 domain-containing protein
NC_015948.1	2700128	2700146	19	+	ATTHACTMGAAWMBKWGTA	1.92e-05	1	GTGTTCTCCAGAACGAGTA	gene	HAH_RS13645	HAH_2804	2699806	2701011	phosphoglycerate kinase
NC_015948.1	2701208	2701226	19	+	ATTHACTMGAAWMBKWGTA	6.31e-07	0.491	AATTACTCGGTTCCGAGTC	promoter	HAH_RS13650	HAH_2806	2701155	2701282	riboflavin synthase
NC_015948.1	2701208	2701226	19	-	ATTHACTMGAAWMBKWGTA	6.31e-07	0.491	AATTACTCGGTTCCGAGTC	promoter	HAH_RS20000	HAH_2805	2701155	2701282	hypothetical protein
NC_015948.1	2701211	2701229	19	+	ATTHACTMGAAWMBKWGTA	2.18e-07	0.212	ATAGACTCGGAACCGAGTA	promoter	HAH_RS13650	HAH_2806	2701155	2701282	riboflavin synthase
NC_015948.1	2701211	2701229	19	-	ATTHACTMGAAWMBKWGTA	2.18e-07	0.212	ATAGACTCGGAACCGAGTA	promoter	HAH_RS20000	HAH_2805	2701155	2701282	hypothetical protein
NC_015948.1	2713530	2713548	19	+	ATTHACTMGAAWMBKWGTA	5.1e-05	1	AATTAGTAAGATCTGAGTC	gene	HAH_RS19170	HAH_2820	2713137	2714453	pentapeptide repeat-containing protein
NC_015948.1	2731610	2731628	19	-	ATTHACTMGAAWMBKWGTA	1.47e-05	1	ACTACGGCGAATCCGAGTA	gene	HAH_RS13815	HAH_2841	2730814	2732079	translation elongation factor EF-1 subunit alpha
NC_015948.1	2751053	2751071	19	-	ATTHACTMGAAWMBKWGTA	4.6e-05	1	ATAAACGCGCCTTCGAGTC	gene	HAH_RS13895	HAH_2857	2750830	2751174	hypothetical protein
NC_015948.1	2791033	2791051	19	-	ATTHACTMGAAWMBKWGTA	4.96e-05	1	ATGAAGACGGTAACGAGTC	gene	HAH_RS14100	HAH_2900	2790324	2791622	ABC transporter substrate-binding protein
NC_015948.1	2797151	2797169	19	+	ATTHACTMGAAWMBKWGTA	8.69e-05	1	ACGTCCTCGTGATGGAGTA	gene	HAH_RS14130	HAH_2906	2796643	2797578	serine protein kinase RIO
NC_015948.1	2871799	2871817	19	-	ATTHACTMGAAWMBKWGTA	1.85e-05	1	GTTACCTCGGACAGTTGTC	intergenic	NA	NA	2871761	2871939	NA
NC_015948.1	2876960	2876978	19	+	ATTHACTMGAAWMBKWGTA	7.3e-05	1	GTGTCGTCGAGTACGAGTG	gene	HAH_RS14545	HAH_2990	2876794	2877174	GNAT family N-acetyltransferase
NC_015948.1	2921144	2921162	19	+	ATTHACTMGAAWMBKWGTA	3.03e-05	1	TTTAATTACAGCAGTAGTA	promoter	HAH_RS14795	HAH_3040	2921058	2921176	substrate-binding protein
NC_015948.1	2929634	2929652	19	-	ATTHACTMGAAWMBKWGTA	6.84e-05	1	TTTCCGTCGTTTCGGTGTG	gene	HAH_RS14820	HAH_3045	2928846	2930951	nitrate reductase

[truncated: 4 more sheets: RNA_samples_meta, RNA_normalized_counts, RNA_LFC_all, RNA_consensus]
